# Supplementary material for: Focal Adhesion Maturation Responsible for Behavioral Changes in Human Corneal Stromal Fibroblasts on Fibrillar Substrates
Source: Int J Mol Sci. 2024 Aug 7;25(16):8601. doi: 10.3390/ijms25168601 (PMC11354758; doi:10.3390/ijms25168601)
Supplement: Supplementary file 1 [file ijms-25-08601-s001.zip]

Archive with 2 entries (2 files):
- Supplementary Information_Zhurenkov et al 2024_IJMS.pdf
- Zhurenkov et al 2024_proteome.csv
