# Supplementary material for: Focal Adhesion Maturation Responsible for Behavioral Changes in Human Corneal Stromal Fibroblasts on Fibrillar Substrates
Source: Int J Mol Sci. 2024 Aug 7;25(16):8601. doi: 10.3390/ijms25168601 (PMC11354758; doi:10.3390/ijms25168601)
Supplement: Supplementary file 1 [file ijms-25-08601-s001.zip › Zhurenkov et al 2024_proteome.csv]

	logFC	AveExpr	t	P.Value	adj.P.Val	B
H2AC20	2.28392041666667	5.60142979166667	7.35675844657863	2.92424619704385e-06	0.0023020417858806	4.88096957811831
AHNAK	-1.06513333333333	3.78379	-7.20764638044604	3.7054854088076e-06	0.0023020417858806	4.66233969329858
AHSG	1.50973359986597	3.41031277059669	7.19593288711884	3.77552025796546e-06	0.0023020417858806	4.64502030294187
DBN1	-1.05617143308385	-0.403440647470308	-7.1271005975779	4.21619374703406e-06	0.0023020417858806	4.54281761668683
ATP5F1A	-1.05560027777778	2.54703680555556	-6.74114056419562	7.92228568184962e-06	0.00302671333016355	3.95608210583774
FLNC	-0.920068416334638	1.90230607855745	-6.63083168297848	9.52245667296828e-06	0.00302671333016355	3.78410109886161
HSP90AA1	-1.22071092518746	3.61973232741834	-6.6197483927088	9.70100426334471e-06	0.00302671333016355	3.76671539063794
GLG1	1.09573017556744	0.421317922296497	6.40567608485383	1.3934086749498e-05	0.00364874766623578	3.42711336268856
SNRPD2	1.0239791963118	1.01457565310797	6.25475732019171	1.80548323897121e-05	0.00364874766623578	3.18335498740104
MAP4	-1.02658277649083	2.23030842795135	-6.16101170925013	2.12408545307855e-05	0.00364874766623578	3.03013557660992
CD59	1.20175382458528	0.606435517495317	6.15353539136637	2.15190663087606e-05	0.00364874766623578	3.01785672506102
H2AC8	1.46731580121567	2.07856932588348	6.1121048894269	2.31314091173897e-05	0.00364874766623578	2.94965379953686
LAMP1	1.50591617951365	-0.210688954630798	6.10063089731593	2.35999183208137e-05	0.00364874766623578	2.93071774670612
COL12A1	1.54141324592433	-0.220003319721799	6.06713979738732	2.50250204518384e-05	0.00364874766623578	2.87532801586443
NDUFAB1	1.46815058806118	-0.239156671789767	6.06634119643367	2.50600801252457e-05	0.00364874766623578	2.87400509701816
CRIP1	1.00668098872685	-0.591898116796576	5.98678531708828	2.88233276264832e-05	0.00369491511547053	2.74171821323965
EIF4A1	-1.02660212090482	2.12079467156352	-5.90372866325643	3.33875492299423e-05	0.00369491511547053	2.6025593025539
NPC2	1.21587604624418	0.607229841628205	5.88435979569581	3.45566459414535e-05	0.00369491511547053	2.56995358984663
NCL	1.19395099494895	2.12934980303003	5.87898489726307	3.48885881875511e-05	0.00369491511547053	2.5608951597861
GK	-1.44175637049655	-0.813033582369131	-5.86388814742835	3.58388481608284e-05	0.00369491511547053	2.53542842037572
PLIN3	-0.794716927249031	2.2027073525134	-5.84608287666005	3.69944047436944e-05	0.00369491511547053	2.50534747513279
MYH9	-1.02417584385297	2.92773703558996	-5.78787490229563	4.10509755790805e-05	0.00369491511547053	2.40666808231199
PRCP	1.20627631051071	0.906711766026282	5.75441679834293	4.35901918888095e-05	0.00369491511547053	2.349711651806
HSPD1	-1.04010939393012	3.32003419192383	-5.75198645672432	4.37809032896852e-05	0.00369491511547053	2.34556776020298
NPC1	1.35022352585047	1.43750380625719	5.74463648623818	4.4362973821585e-05	0.00369491511547053	2.33303008974305
ALCAM	1.56166812671046	0.26721788456837	5.69938487267104	4.81288903258565e-05	0.00369491511547053	2.25565790274247
GDI2	-0.840865947885148	2.47124345631617	-5.69757941306516	4.82858830157087e-05	0.00369491511547053	2.25256442585211
EEF1G	-0.99031482855097	2.19318445239912	-5.64845731950286	5.27684950640467e-05	0.00369491511547053	2.16820894275332
ACTN1	-0.945358153074592	3.6346459234627	-5.62845735995296	5.47158317970942e-05	0.00369491511547053	2.13375928726319
CLTC	-0.918706805555555	2.61490451388889	-5.62529580194417	5.50304482883022e-05	0.00369491511547053	2.12830802842414
FKBP11	1.30723831956254	-0.697294479505669	5.62204700495749	5.535570926917e-05	0.00369491511547053	2.12270478159707
TUBA1C	-1.58155046807736	1.49740325988091	-5.60567681321203	5.70253768728066e-05	0.00369491511547053	2.09444672316179
DYNC1I2	-1.78359968154422	-0.440520641760376	-5.60525427259736	5.70691614301796e-05	0.00369491511547053	2.09371680468548
TLN1	-0.953777482050726	2.06413022359344	-5.58142277015745	5.95961663959356e-05	0.00369491511547053	2.05250568309137
PICALM	-1.04394071868211	0.827921727800162	-5.54214906109595	6.40178172980973e-05	0.00369491511547053	1.98440545472189
HSPA8	-0.848686028689296	3.94423370878909	-5.53944548655145	6.43344946413779e-05	0.00369491511547053	1.97970902174154
FLNA	-1.02301811726022	3.48324635803656	-5.51307720726865	6.75099183141629e-05	0.00369491511547053	1.93384720066584
CTNNA1	-1.16614134520755	-0.392987014610461	-5.50594959262359	6.83959607552235e-05	0.00369491511547053	1.92143257562636
UQCRH	1.01953902283741	0.523590843620403	5.48791763742827	7.06919644620115e-05	0.00369491511547053	1.88999160048955
AP2B1	-0.953231621030047	0.622510764522523	-5.48308533353841	7.13207792725191e-05	0.00369491511547053	1.88155771292605
FABP5	0.857054965294868	0.922584664157398	5.47456715744148	7.2443430714892e-05	0.00369491511547053	1.86668243662025
CDCP1	1.08259195272307	-1.10138340791781	5.47375862858462	7.25509412839507e-05	0.00369491511547053	1.86526994852163
SND1	-0.98566127540721	1.65907552948794	-5.46490427190383	7.37392261359695e-05	0.00369491511547053	1.84979521995183
MSN	-0.881709006681222	2.25227954115245	-5.45975415083497	7.44396818135089e-05	0.00369491511547053	1.8407890673968
BSG	1.08273244606957	0.378792963407757	5.39316699486107	8.41452742990517e-05	0.00392733419099428	1.72399671155261
HDGF	1.25005131230249	1.12258198273764	5.38518408267056	8.53941164758099e-05	0.00392733419099428	1.709951499706
ANPEP	1.06568399368542	2.63688074684271	5.38219761568937	8.58662538341197e-05	0.00392733419099428	1.70469470612907
FKBP9	1.14384877423955	0.422955101069509	5.37497325204428	8.70196192545821e-05	0.00392733419099428	1.69197300450795
RPL38	0.945695643026368	2.89765740484652	5.36821424118458	8.8113267105641e-05	0.00392733419099428	1.68006392634707
PDCD6IP	-0.869040799847327	0.459528905631892	-5.33024435447217	9.45281289936698e-05	0.00402594643952082	1.61304023087514
ANP32E	0.974208956785649	0.076793233057431	5.3284444238573	9.48440036738139e-05	0.00402594643952082	1.60985788452058
ADD1	-1.07426116133021	-1.47608929140249	-5.32272020518117	9.58558676076387e-05	0.00402594643952082	1.59973416080252
MAP1B	-0.844372549733367	1.76238289179998	-5.29570899544023	0.000100784072394753	0.00415306441717245	1.55189955332615
ALDH2	-0.934420533959637	-1.17474418514006	-5.26956457391865	0.00010580495580634	0.0042792226570564	1.5055010578655
HK1	-1.16045013888889	1.41010548611111	-5.24338153362076	0.000111093896973974	0.0044114376543847	1.45893710037877
NES	-1.0514606335773	-0.555729087301867	-5.23023297883019	0.000113852631975419	0.00444025264704134	1.43551729056786
HSPA5	-0.967417327857213	3.60045644170638	-5.21514231763	0.000117106621783913	0.00448703266624678	1.40860839411339
NPM1	0.999335423924739	3.90792989170104	5.17680344349277	0.000125814727691597	0.00462605342240415	1.34010170069532
HSPA9	-0.967686522280933	2.41225020558491	-5.17283855575898	0.000126752817240464	0.00462605342240415	1.33300531681862
SPARC	1.02180008527246	0.0330612503386114	5.1714234657632	0.000127089379736378	0.00462605342240415	1.33047205277378
TRA2B	0.896683028230649	0.0566148279510719	5.11803573342888	0.000140487970933324	0.00496642902650262	1.23469736928206
ACTN4	-0.952881491609922	1.40775563508632	-5.11614544979586	0.000140988369799983	0.00496642902650262	1.23129915875752
ITGAV	1.38859668677647	0.0607996961521461	5.0903958173911	0.000147991743006007	0.00506788757946326	1.18496010418062
CNBP	0.957157187972033	-0.723691212733406	5.08530739471777	0.000149417806903812	0.00506788757946326	1.17579236248089
GPNMB	1.48114035688295	2.0481749006637	5.07822532971459	0.000151426328917401	0.00506788757946326	1.16302689493379
GLT8D1	1.02526085855364	0.238335900625373	5.0722232277463	0.000153150448829934	0.00506788757946326	1.1522027858296
SCIN	-1.16963855775699	1.20239669334373	-5.06027745472693	0.00015664265671484	0.00510608301888373	1.1306455580147
VCL	-1.15307977526563	2.38158553844986	-5.05192032632393	0.000159134699527097	0.00511103211422323	1.1155530123067
BAG3	-0.820819923741126	-1.00628528277136	-5.02766566332447	0.000166602333201726	0.00524047666568359	1.07169766217119
TIMP1	0.860063549084549	1.4669929906137	5.00878463514291	0.000172666042525619	0.00524047666568359	1.03750455749149
COPB1	-0.739935187694528	0.998917095894873	-5.00651539191566	0.000173410036896036	0.00524047666568359	1.03339184816461
ANXA6	-0.943138540135445	1.58706240622544	-5.00280548481395	0.000174633519301506	0.00524047666568359	1.02666666471757
POGLUT3	1.09537298994723	-0.13518983593142	5.00120994349316	0.000175162452653344	0.00524047666568359	1.02377377023017
LMNA	-1.02598896906044	3.21849065435867	-4.98763427897519	0.000179730477897796	0.00527633276468831	0.999146083119625
NRP1	1.01735913664329	-0.990042039868418	4.98336389003267	0.000181192746040121	0.00527633276468831	0.991394165962499
H1.10	1.25277137469456	-0.0708155484583918	4.95710967299148	0.000190457232795007	0.00541905516206302	0.943683510864899
RPS13	0.892017361111111	1.95229159722222	4.95545736623432	0.000191056431995812	0.00541905516206302	0.9406778582345
GRN	0.84553865822415	-1.1450653806386	4.92285576856052	0.00020328634282387	0.00565140053325341	0.881301640812446
ITGB1	1.73098711710688	1.41259915576636	4.91992840430265	0.00020442337093728	0.00565140053325341	0.875963471853028
ACBD3	-1.02697218585059	0.168754107673099	-4.88101593137702	0.000220177439491476	0.00601084409811729	0.804901768162627
ITGA5	1.17863042241802	0.588868248728946	4.86045265477602	0.000229004098892878	0.00617462903681537	0.767272356375116
GNB1	-1.00759614729172	0.821080398576361	-4.84703713742587	0.000234958896632091	0.00625792963712789	0.742694489207134
ITIH2	1.07835064540681	0.399786781692934	4.81108823272917	0.000251716789304896	0.00653847456405975	0.676725020587335
AHNAK2	-0.885828355133249	0.891742469868391	-4.80939753141588	0.000252534658349525	0.00653847456405975	0.67361853937092
RPS26	0.727290889167372	2.49792128980488	4.80541182239391	0.000254473597960201	0.00653847456405975	0.666293853896556
SMPD1	0.984170853174685	-1.01988211174118	4.78129720696197	0.000266536956287262	0.0066717375126962	0.621936527190331
AP1B1	-1.60857635912291	-1.17468281233372	-4.77400280122868	0.000270301048270268	0.0066717375126962	0.608505137128878
POGLUT1	1.03383952640186	-1.25865738012997	4.77221666635399	0.000271231067088266	0.0066717375126962	0.605215306924901
MDH2	-0.870996824776669	3.031564184017	-4.76413455528809	0.000275480762812205	0.0066717375126962	0.590324338953369
RANBP1	0.925716944444444	1.74407597222222	4.75265597326258	0.000281634731389211	0.0066717375126962	0.569162151100808
PLEC	-0.672415138888889	1.63663645833333	-4.74958175552512	0.000283306847171573	0.0066717375126962	0.563491798228394
CKAP4	-0.845370777718936	1.72384369499874	-4.7455855352787	0.000285495769686302	0.0066717375126962	0.556119154698443
MESD	0.848933757896243	0.431918336755287	4.74417791056305	0.000286270940311622	0.0066717375126962	0.553521773116393
SLC25A3	-0.998692470178832	2.0926677192398	-4.74257998759888	0.00028715353763436	0.0066717375126962	0.550572965770271
HDLBP	-0.72987954595473	0.47174321939326	-4.73151305635426	0.000293343758020442	0.00674381860543838	0.530141807744871
COL1A1	0.891791187439661	1.72244823538534	4.707485700285	0.000307261390129635	0.00699019662544919	0.485734559662174
CPD	1.2037331821569	-1.56404306565646	4.6706820179031	0.00032991260033783	0.0073202131949883	0.417584996614463
LTF	0.738043344018561	1.4169849933256	4.66890476139894	0.000331049021552586	0.0073202131949883	0.414290130458767
SORD	-0.790045913090557	-0.137480431476415	-4.66769815718953	0.000331822850871722	0.0073202131949883	0.412052996044915
PRPF40A	0.854116760577042	-1.18748075519324	4.65641995171343	0.00033914659588481	0.00738289883909586	0.391134408541399
GOLGA2	-1.14891152367393	-1.13243540359364	-4.6510158837949	0.000342714633590456	0.00738289883909586	0.381105979074024
DR1	0.924511706218942	-0.653775468582964	4.64787563934059	0.000344805715012719	0.00738289883909586	0.375277064723289
H1.5	1.37018340598292	2.72548499892664	4.64177263814056	0.000348907346787499	0.00739819073188251	0.363945534684723
TRA2A	0.832682901865358	-0.758200550335036	4.63672002506213	0.000352341040017219	0.00739916184036159	0.354561133187565
EIF2S3	-0.92172773106595	0.0966336064701961	-4.63112318394267	0.000356185220082852	0.00740865257772332	0.344162605495259
RSL1D1	0.853074249522812	0.536246038594064	4.61866372988868	0.000364898783632768	0.00751829191937703	0.321001394846808
SRSF10	1.39246271980701	0.206189056763161	4.61046925563645	0.000370748946119385	0.00756743643294147	0.30575915773908
GPI	-0.861022916666666	2.78540868055556	-4.57771071713577	0.000395116727947922	0.00793634526801474	0.244753226104069
VAT1	-0.900945451918095	2.54239744818127	-4.57472366870168	0.000397419113645603	0.00793634526801474	0.239184717294889
MVP	-0.885060230518009	1.83693821807433	-4.57175070024506	0.000399724349579497	0.00793634526801474	0.233641509514947
KLC1	-1.07502734176901	-0.903813159650642	-4.56014518855449	0.000408855667046356	0.00804451150296614	0.211993602405649
SNRNP27	0.890213713641911	-1.24791214112937	4.52615164215746	0.000436856243863517	0.0084936864794323	0.148503376166434
KPNB1	-0.817729061976473	0.961065540414347	-4.52310200079247	0.000439462716197734	0.0084936864794323	0.14280163475839
NIBAN2	-0.781766091379649	0.648170557451221	-4.51106661409891	0.000449906110395719	0.00861925390442325	0.120290409413128
PPP2R1A	-0.798841352576929	1.36086004675314	-4.50395415030038	0.000456197308310323	0.0086637819247804	0.106980143482214
DPP7	0.912154524525579	0.250199716520412	4.49625737780005	0.000463107241345841	0.00871919150947688	0.0925706044184418
DLST	-1.15956749167461	0.550572208593892	-4.4910751718649	0.000467820152849862	0.00873264285319742	0.0828653418250216
SNCA	1.2355569463132	-1.64562512656659	4.47754753733584	0.000480356267998029	0.00879095970580361	0.0575179915300321
COPG1	-0.659398592140449	1.86233806504089	-4.47070954712571	0.000486823809217967	0.00879095970580361	0.0446983791969275
VAMP2	0.792927647704093	-0.219218719305053	4.46841054374373	0.000489018292050369	0.00879095970580361	0.040387249195736
NIBAN1	-0.694595142601669	-0.976380547583596	-4.46681900576321	0.000490543420293143	0.00879095970580361	0.0374024636636703
RPS24	1.05990696672205	2.47390387775009	4.46627057913307	0.000491070093456062	0.00879095970580361	0.0363738810759466
SEPTIN9	-0.81264314877905	0.385338703388253	-4.45444054440822	0.000502573310081985	0.00888985952418484	0.014179252788753
SRSF7	1.43885131677809	0.0127244116446818	4.44852359182551	0.000508430211922246	0.00888985952418484	0.00307315864201296
EPRS1	-0.766490277210364	-0.14103906390091	-4.44814627973539	0.000508806062510579	0.00888985952418484	0.00236482960667939
CACYBP	0.855965277577969	1.31825541676657	4.44114279701959	0.000515834423849873	0.00891929097618806	-0.0107853412748025
CMC1	0.825355989021637	-0.135554494836563	4.43617391717628	0.000520881312926354	0.00891929097618806	-0.0201180990572496
P4HB	-0.821848109105255	3.2809638181447	-4.4343541245031	0.000522742328274758	0.00891929097618806	-0.0235367060701988
PDIA6	-0.674545938129866	2.53052283017604	-4.42742058271794	0.000529895675164401	0.00897125701208568	-0.0365647647639564
ITGA3	1.21557107577492	-1.00931480830511	4.41678227059338	0.000541067071428615	0.00908992680000074	-0.0565629919235526
HMGN2	1.16314488267577	-1.55116891188807	4.38302459098111	0.000578142564287977	0.0096386516061446	-0.120092344311988
WDR1	-0.829479436881101	1.81569652399611	-4.3772692116539	0.000584718941429768	0.00967444066729252	-0.130934083327178
PRDX4	-1.04198500507836	0.968871664127484	-4.36585781999842	0.00059798585339477	0.00981955717153518	-0.15243933296166
RPL36A	1.01043498828705	-0.90132269934229	4.35457526060691	0.000611406436273054	0.00982093730154768	-0.173713393296497
MT2A	0.683294499306734	3.07235518451193	4.34991711442688	0.000617036950036807	0.00982093730154768	-0.182499990967663
ACAT1	-1.16356124257225	1.40979927614207	-4.34940197083785	0.000617662881682791	0.00982093730154768	-0.183471818358927
GM2A	1.21889742255309	0.241506663938417	4.34935228584969	0.000617723286436929	0.00982093730154768	-0.183565551209751
LDHB	-0.827598132739779	2.275502677481	-4.33898035462543	0.000630466461043231	0.00982093730154768	-0.203137445738199
SNX2	-1.30104921516605	-0.493236875797625	-4.33789679898814	0.000631813186008973	0.00982093730154768	-0.205182671051407
ATP1B3	1.15931877086166	0.625182468255639	4.33640983052314	0.000633666101319697	0.00982093730154768	-0.207989511799367
PLS3	-0.755162773130492	1.6266743078792	-4.33610708960603	0.000634044029083436	0.00982093730154768	-0.208560997370972
CCT7	-0.722781897184676	1.55434169029655	-4.33148407837735	0.000639843951157422	0.00984098020653387	-0.217288879922317
SPTAN1	-0.650739200094969	0.886996165799543	-4.31160058629023	0.000665415459073776	0.0101627088294904	-0.254848587193416
ATP6V1G1	1.54292253711259	0.441862360452971	4.30373705367622	0.000675815128464158	0.0102498627817064	-0.269712120074772
UQCRC2	-0.845065291822359	0.710572333243644	-4.26882472393928	0.000724035194662054	0.0108473634076001	-0.335765825154078
MACROH2A1	0.856395902813746	0.467614466847245	4.26805001558621	0.00072514425710147	0.0108473634076001	-0.337232710575079
ITGB5	1.41672316898322	-0.896448570241476	4.26104353435736	0.000735253924174647	0.0109237725877376	-0.350501482887643
CPNE3	-0.744507726097337	-1.12593182983759	-4.25542246171301	0.000743468748979912	0.0109711874849468	-0.361149470167323
MICOS13	1.13620764880944	0.578606463293608	4.24781759302417	0.000754732421080499	0.0109980177591047	-0.375559409697718
LIPA	1.16289416732394	-0.485994167083952	4.24739838835225	0.00075535836257587	0.0109980177591047	-0.37635386638047
SEC23IP	-1.00659065773095	-0.813424703288912	-4.23013285638815	0.000781605215487144	0.0113048065604233	-0.409086786787742
IDH3A	-0.795804234121893	-0.208114664458572	-4.21654334185772	0.000802918417235698	0.011536669889755	-0.434866932799663
PYGB	-0.846405128255848	-0.0699101154619726	-4.21092689704944	0.000811899638308975	0.0115793162684819	-0.44552583372819
AP2M1	-0.79495812277745	-0.169681521221836	-4.2080806107567	0.000816490249700647	0.0115793162684819	-0.450928441964027
MRC2	1.34481301650941	1.52333410022362	4.20063221936519	0.000828629267600176	0.0116756536802502	-0.46506933133831
DCTN1	-0.98877678695367	-0.188284131496166	-4.18557500326035	0.000853735064314531	0.0118906995866473	-0.493668406888487
USO1	-0.79649624362996	0.0643490644032199	-4.18495806180458	0.00085478014427822	0.0118906995866473	-0.494840559873031
LSM3	0.757657084577735	-0.0567451416144339	4.16881347704732	0.000882598071998288	0.0120737769725357	-0.525524235470129
TUBB2A	-0.673742110625046	2.00680438864586	-4.16830160565345	0.000883495019725613	0.0120737769725357	-0.526497384785873
EBNA1BP2	0.67352293326095	-0.689227207519708	4.16405012907701	0.000890980906600025	0.0120737769725357	-0.534580848905032
CYFIP1	-0.723100420739979	-0.56693671955937	-4.15869210550838	0.000900507494157458	0.0120737769725357	-0.544770066471395
TPBG	0.956620114267973	-0.735105340820311	4.15676326530053	0.000903962381193223	0.0120737769725357	-0.548438592853924
BANF1	0.926908441649931	2.39358212519128	4.15368910451308	0.000909496728719595	0.0120737769725357	-0.554285987385832
ELOC	0.835850178493393	0.762669739834069	4.15355334300291	0.000909741933281382	0.0120737769725357	-0.554544236206466
CBX3	0.686284683885805	1.35570279694599	4.15221255368954	0.000912167216331681	0.0120737769725357	-0.557094787714043
EIF3A	-0.70795709998293	0.720284129893794	-4.14737928994703	0.000920964761281953	0.0121167893893963	-0.566290037615381
DARS1	-0.744353700226258	-0.126385756284877	-4.13964165025874	0.000935229565745561	0.0122307866562174	-0.581014233429565
FKBP10	1.1806711305682	2.57583639735224	4.13521409523289	0.000943493254064382	0.0122612479394203	-0.589441427835359
LRPPRC	-0.628011930978522	0.382549168254199	-4.1323985113853	0.000948787042931336	0.0122612479394203	-0.594801173748391
SRSF3	1.09659717083998	1.16524615227536	4.12499211146793	0.000962857553063082	0.012369887622881	-0.608902575498006
CFAP20	0.893707446226059	-1.54504483643866	4.12020936254272	0.000972056659773438	0.0124150394441239	-0.618010650958218
RPL35	1.26631013945358	1.83152764489201	4.11311651480712	0.000985864351799853	0.0125181845600632	-0.631520802435533
POTEF	-1.10426027777778	6.00467458333333	-4.09453687913586	0.00102298953788894	0.0129145037615575	-0.666926181308135
RILPL1	-1.16472601780388	-1.28483650890241	-4.09041088377422	0.0010314255977103	0.0129410726125804	-0.674791714248816
HNRNPDL	0.898327716332611	0.974665420875339	4.08773001141063	0.00103694492087984	0.0129410726125804	-0.679902939264287
SQOR	-0.697758245836556	0.493151889691104	-4.07687626547628	0.00105959983068542	0.0131486706262327	-0.700600816704369
MARS1	-0.725589089141879	0.214345096352026	-4.07119610000636	0.00107165642501109	0.0132231504645436	-0.71143571002267
ARPC1B	-0.911565661158814	0.863934209126529	-4.04054328757007	0.0011391744340773	0.0139772863147463	-0.769939604170872
HARS1	-0.788538147730688	-0.46669403239669	-4.02342337488914	0.00117875388527489	0.0142611395421519	-0.802638609659484
SDHA	-1.12817071402111	1.12421992076722	-4.02331401257581	0.00117901116981724	0.0142611395421519	-0.802847545010277
ATOX1	0.60863694866145	0.447707904464288	4.02208838978509	0.00118189846938163	0.0142611395421519	-0.805189128117086
ATP5ME	0.780942767056722	0.665747775681307	4.01611666996614	0.00119606984625308	0.0143191807893206	-0.81659944787012
EIF1AX	0.758731009885463	0.597786895036511	4.01395157109804	0.00120125041802156	0.0143191807893206	-0.820736846658258
LRP1	0.840174346145781	1.18173879914933	4.01181801016518	0.00120637786869734	0.0143191807893206	-0.824814230351838
ANXA1	-0.820857083333333	4.78381965277778	-3.98783287900842	0.00126557568182489	0.0148676876276873	-0.870668377856379
SRP9	0.63578383882619	0.919512106426814	3.98758440558143	0.00126620416609425	0.0148676876276873	-0.871143562064883
AP1G1	-1.06819973618029	-1.52066356008291	-3.98036812034547	0.00128459606299259	0.0150029828961274	-0.88494548171948
CPQ	0.680934854823495	-0.477180056160501	3.9624738142037	0.0013313836935962	0.0154667126958197	-0.919181630764283
ANP32B	0.970516547480939	0.590778071688372	3.9536990841617	0.00135495612384611	0.015565375230341	-0.935975578317984
DPYSL2	-0.846007162044905	1.29395419675532	-3.95297550152297	0.00135691878925817	0.015565375230341	-0.937360607773662
SMTN	-1.1885150980586	-1.33115489156375	-3.95137965303901	0.00136125763232378	0.015565375230341	-0.94041535350024
WASHC3	0.97363190295621	-0.345195891934396	3.92420096335287	0.00143735518172195	0.0163499151920872	-0.992458490256301
FSTL1	1.37043440942289	-1.52730004397087	3.91602457257088	0.0014610834181466	0.0164554921687717	-1.00812154732297
BCCIP	0.622540014477651	0.00240429466379962	3.91581192634071	0.00146170580620042	0.0164554921687717	-1.00852894058414
RPL37A	0.668654765180369	0.725621714491196	3.90456001286892	0.00149502562242475	0.0167442869711572	-1.03008839849344
VCP	-0.669121499194759	2.34281175040262	-3.88826218069202	0.00154466018642197	0.0172119277915591	-1.06132547965358
LSM4	0.740403020013012	-0.138904741743391	3.86995361635757	0.00160241652692449	0.0177648613949395	-1.09642888995909
PFN1	0.923045789854349	4.78460418840616	3.85735979066248	0.00164341244451546	0.0181069107208279	-1.12058257068962
HYOU1	0.689174909995919	0.618625606819651	3.8554107866159	0.00164985129736482	0.0181069107208279	-1.12432107129113
GNB2	-0.649747607880946	-0.233496209654645	-3.82605258249437	0.00174999424487979	0.0191099371540873	-1.18065037511605
ASDURF	0.954816090124314	-1.22333029241019	3.81472015411851	0.00179027853704722	0.0193704464176766	-1.20240117152394
TOMM70	-0.890407938307284	-0.0642562053269663	-3.81435588387431	0.00179158890859463	0.0193704464176766	-1.20310039456032
COLEC12	1.07620514677286	-0.211996765334986	3.81023119319697	0.00180649441178083	0.0194353881543317	-1.21101808174443
ABCF1	-0.904178851051003	-1.35169268109318	-3.80737096052833	0.00181690420056348	0.0194515626177973	-1.21650882666863
SET	0.758955531458151	1.68112082128463	3.80353411530975	0.00183096383780259	0.0194924735563862	-1.22387472654288
EIF3D	-0.633324886477093	0.39368607595377	-3.80039721228732	0.0018425404526987	0.0194924735563862	-1.22989719843209
FAP	0.739400478515399	0.254392522819744	3.79149814394339	0.00187578709183636	0.0194924735563862	-1.24698379098237
TXNDC12	0.97547449073815	0.467178097069687	3.79039951672614	0.00187993342991656	0.0194924735563862	-1.24909334915355
STK39	-0.833680096867666	-0.63939274675069	-3.78912238044434	0.00188476514416185	0.0194924735563862	-1.25154571599733
NDUFB10	0.8758432532532	0.370990847788738	3.7884123801013	0.00188745668136666	0.0194924735563862	-1.25290908246556
RPL27A	1.47316637505496	0.641140634173468	3.78683924397809	0.00189343414531645	0.0194924735563862	-1.25592991770915
ABRACL	0.958789330413597	0.33398172368209	3.7845673324548	0.00190210059078878	0.0194924735563862	-1.26029269773889
SRSF2	0.727546053460169	0.625296668067534	3.77853648484348	0.00192530114741846	0.0194924735563862	-1.27187444092042
ACO2	-0.699991608738417	0.905234554010731	-3.76927462594626	0.001961490272123	0.0194924735563862	-1.28966280041964
NUDT1	0.684455013222597	-0.968124539380055	3.76915791410994	0.00196195066830285	0.0194924735563862	-1.28988697053625
SH3GL1	-0.836950603632662	-0.721230350347811	-3.76833760711691	0.00196518964057461	0.0194924735563862	-1.29146255497682
UFM1	1.14418408985193	0.429613925404195	3.76822390139247	0.00196563903297676	0.0194924735563862	-1.29168095367219
PABPC1	-0.694739645155712	0.741293458508625	-3.76752456696294	0.0019684052581356	0.0194924735563862	-1.29302419714093
ACOT7	-0.728058856043446	1.32025083505641	-3.76647520009397	0.00197256343111675	0.0194924735563862	-1.29503978490226
DNASE2	1.45436599106241	-0.221250507298931	3.76578556901734	0.00197530096960041	0.0194924735563862	-1.29636441822631
PEPD	-0.861134216614742	0.00599861535405658	-3.76227367443027	0.00198930141669527	0.0194924735563862	-1.30311018076204
ZYX	-0.783872332976593	1.04847702795615	-3.76094060051374	0.00199464206839091	0.0194924735563862	-1.30567086500893
NENF	0.678539380860135	-0.200434693775326	3.76087742951315	0.00199489550798789	0.0194924735563862	-1.30579221033123
CYCS	0.954184019192916	1.82541019676125	3.75979877524634	0.00199922805706525	0.0194924735563862	-1.30786421334948
NACA	0.877879305555555	2.41145479166667	3.74430831106276	0.00206250757317741	0.0197001372631276	-1.33762279135487
PSIP1	1.21514690939272	-0.648936654487737	3.74365716474436	0.00206521146905733	0.0197001372631276	-1.33887380892867
IQGAP1	-0.680721416400856	1.48830401402179	-3.74323153781965	0.00206698082865398	0.0197001372631276	-1.33969155090148
PDCD5	0.657812098997587	1.17543701376221	3.74274111333028	0.00206902145656977	0.0197001372631276	-1.34063379051305
LSM7	1.34372549472764	-1.16673197425838	3.74222938260729	0.00207115291006053	0.0197001372631276	-1.34161697019551
GON7	0.797789217755395	-0.482244598508208	3.74034103994484	0.00207903743672031	0.0197001372631276	-1.34524505496043
GAPDH	-0.592139444444443	5.59322625	-3.73722316844833	0.00209212217112303	0.0197001372631276	-1.35123558927361
DBNL	-0.873015133745422	-0.0124457668819777	-3.73708864976883	0.00209268857373883	0.0197001372631276	-1.35149405134533
UGDH	-0.634513753280708	1.22275173447076	-3.71369484225041	0.0021935853391458	0.0205613321059847	-1.39644733305739
S100A10	1.7162726970641	3.34713273742094	3.70004681525971	0.00225470482739135	0.0208102970230903	-1.42267716303968
LGALS1	1.04062083724286	4.6388670852881	3.6977733794568	0.00226505173333532	0.0208102970230903	-1.42704667316113
PFKM	-0.799094571186645	-0.472936559184241	-3.6974089926108	0.0022667145908444	0.0208102970230903	-1.4277470254497
GANAB	-0.757564432144094	1.54153360496094	-3.69686113078808	0.00226921704574674	0.0208102970230903	-1.42880002018324
ADSS2	-1.21333357622759	0.00232644871331063	-3.69355160036315	0.00228439334445493	0.0208102970230903	-1.43516104283917
ALDH1A3	-0.621268979512039	-0.187234861127276	-3.69240549017276	0.00228967284424307	0.0208102970230903	-1.43736393406052
TRIP12	-0.581579500347732	-1.51859532071721	-3.6919072859355	0.00229197163725803	0.0208102970230903	-1.43832151679011
SNRPF	0.927768028317013	0.430951222510811	3.69095451784719	0.00229637435099119	0.0208102970230903	-1.44015281056308
PRKDC	0.586286825091869	0.28463090536885	3.68627356398974	0.00231812924477897	0.0208438161152744	-1.44915011600888
RIDA	-0.629238400790853	-0.220086850804701	-3.6840552034519	0.0023285116998435	0.0208438161152744	-1.4534141322416
HADHA	-0.726635615117075	1.21946885910813	-3.6840140542202	0.00232870473082736	0.0208438161152744	-1.45349322763309
KPNA6	-0.689334934400487	-0.564162798516741	-3.6780834414339	0.0023566948264805	0.0209369109324382	-1.46489299407233
KIF5B	-0.666795885369877	0.0939408325913241	-3.67736552653064	0.00236010605528115	0.0209369109324382	-1.46627298685946
PELP1	0.852754835248859	-0.490794785673937	3.67386774766235	0.00237679744472915	0.0209369109324382	-1.47299656848679
A2M	0.925215317741489	1.60501474524241	3.6737312074837	0.00237745142456258	0.0209369109324382	-1.47325903419707
IGF2BP2	-0.689611887500025	0.637852101301306	-3.66701657707646	0.00240983719801075	0.021136885303034	-1.4861664981848
EHD1	-1.01376083940414	0.146868488192681	-3.66448495905611	0.00242216284379286	0.0211600146033744	-1.49103309679196
MYH10	-0.813339399362701	0.256340212996665	-3.65456006688974	0.00247110052639198	0.0215015280862155	-1.51011243265903
GART	-0.681481697556319	1.19246207979861	-3.65136294079251	0.00248707635729524	0.0215249089046319	-1.51625863228514
SRSF1	0.621947213430224	1.46732190521305	3.6500834450003	0.00249349906267027	0.0215249089046319	-1.5187183688586
SELENOM	0.773587438302187	-1.02670179258186	3.64384261007544	0.0025250668502513	0.0217115984289325	-1.53071603371989
H1.2	1.65881734806723	3.20167882596638	3.64088658998694	0.00254015951608858	0.0217557191495586	-1.53639888240062
PAICS	-0.643043860152448	1.13821237547933	-3.63695710143648	0.00256036336568462	0.0218430999634969	-1.54395324287841
TMSB10	1.3529335319722	5.62850587290279	3.63187968548598	0.00258670949085631	0.0219819981635416	-1.55371454278335
DNM1L	-0.633563585157866	-0.91063003037205	-3.59701194996018	0.00277516668862893	0.0232706279308001	-1.62074812842661
MRPL55	0.67676525893637	-0.694851317664572	3.59647949076038	0.00277814933739671	0.0232706279308001	-1.62177177420437
MTHFD1	-0.831762013831267	-0.238448745892371	-3.5948982230599	0.00278702608128752	0.0232706279308001	-1.62481173488588
BTF3L4	0.811327815084376	0.0802052298665135	3.59428360859898	0.00279048403738248	0.0232706279308001	-1.62599331854222
VPS35	-0.687826804822893	0.651557552143794	-3.59249750643642	0.00280055757709083	0.0232706279308001	-1.6294270552538
ASAH1	0.742891066791418	1.96677595006238	3.59219311188606	0.00280227799716136	0.0232706279308001	-1.63001224493281
CTBS	1.23905099893628	-1.83277503817817	3.58541131943542	0.00284088542718993	0.0235018703522076	-1.64304993954721
HSP90B1	-0.689447174650385	2.74642438861053	-3.56510789210708	0.00295969928923708	0.0243923896139388	-1.68208076759028
PDIA3	-0.770233921764417	2.82019609467335	-3.55754355508849	0.00300523255204428	0.0246745409536267	-1.69662145081128
TCP1	-0.637206476571384	1.36834209966261	-3.54791791158987	0.00306419390885843	0.0248854476399529	-1.71512370114119
PYGL	-0.682120420228442	2.27481184282122	-3.54693906748328	0.00307025454465813	0.0248854476399529	-1.71700516232135
CAPN1	-0.844300030324123	0.264721450964485	-3.54519278345996	0.00308109682574488	0.0248854476399529	-1.72036171172905
RPL32	0.80779359437279	1.75763943607528	3.54354355607941	0.00309137184532453	0.0248854476399529	-1.72353167448033
CS	-0.706603477299483	1.46452673357248	-3.54167967592038	0.00310302566508226	0.0248854476399529	-1.72711417936598
NDUFS6	0.540244947796893	-0.540232199596521	3.53885309439488	0.00312078305119544	0.0248854476399529	-1.73254697915129
TTLL12	-0.653214676762217	-0.982320932967244	-3.53864776433893	0.00312207696526958	0.0248854476399529	-1.73294162753994
PALLD	-1.2077724632412	-0.2255106455093	-3.53749529624548	0.00312934940617221	0.0248854476399529	-1.73515668360358
TXNRD1	-0.733907581453107	2.041616985171	-3.53684352483342	0.00313346982645928	0.0248854476399529	-1.73640938754495
SLFN5	0.748735089457921	-0.997238155659733	3.52773558663523	0.0031916228689419	0.025255450528149	-1.75391422364802
QARS1	-0.811628133163992	0.307623436279599	-3.52440782916745	0.00321313964443952	0.0253027573428433	-1.76030964653478
S100A16	0.74809098036566	1.34855756537273	3.52236731410476	0.00322640532526493	0.0253027573428433	-1.76423110938886
PFDN4	0.926841359405921	-0.344113588039788	3.52057656451212	0.00323809256945535	0.0253027573428433	-1.76767251883126
ANP32A	0.9161524846042	-0.438391392065994	3.51968254561634	0.00324394324908247	0.0253027573428433	-1.76939059860138
TFPI2	-0.489388296071939	0.346295473682687	-3.51246502657349	0.00329156703825316	0.0255828555570993	-1.7832603718018
NDUFS4	0.957816779265107	-1.02863388776251	3.50826035710872	0.00331963400784964	0.0257068830303659	-1.79133999205015
USP5	-0.775725688557513	0.618849773835678	-3.5065579872228	0.00333106588717654	0.0257068830303659	-1.79461114579791
ETFB	-1.00639610511511	-0.099027413071786	-3.49518633137723	0.00340845023551451	0.0261414002315027	-1.81646069867528
MIX23	0.628777330357418	-1.0018156468419	3.49466484435851	0.00341204192802402	0.0261414002315027	-1.81746262466002
DPP4	0.890619287355119	0.918424202023784	3.49225331767893	0.00342870055516781	0.0261414002315027	-1.82209578514365
ACLY	-0.582693488228015	0.683778921506934	-3.48993435990252	0.00344479671066188	0.0261414002315027	-1.82655098176027
LARS1	-0.639560538235254	-0.138888921606383	-3.4895865238917	0.00344721761294541	0.0261414002315027	-1.8272192366567
ATP5MF	1.3748227022158	2.27967526414069	3.48576755316799	0.00347390979310463	0.0262526608586177	-1.83455598657235
PGK1	-0.719628804383827	2.78492287441414	-3.46541609582248	0.00361969006856629	0.0272600107232716	-1.87364814308953
ACO1	-0.767565317351791	0.511691966228786	-3.45862373233362	0.0036696978802058	0.0275416500699982	-1.88669296921572
TUBA1A	-0.626719693353744	4.56956116511481	-3.45408789119702	0.00370347751249599	0.0276337015257022	-1.89540342224229
HSPH1	-0.650559595687755	-0.0082000756216552	-3.45358142908648	0.00370726856549026	0.0276337015257022	-1.89637597712201
FAM3C	1.07258697069379	-0.0302044690281293	3.45059366868599	0.00372971233250461	0.0277064344700342	-1.90211320124742
UPF1	-0.797165111843637	-0.770489653421238	-3.44441138925215	0.00377658639378494	0.0279595413017841	-1.91398386268851
UNC45A	-0.97857961515151	-1.19475093090289	-3.42821139151101	0.00390223391983903	0.0287098624970055	-1.94508416940073
TMED7	0.674920180475195	0.772349909762403	3.42655559180289	0.00391530990515052	0.0287098624970055	-1.94826245886024
SEC31A	-0.730555558199366	1.07712763756698	-3.42629505871536	0.00391737134803463	0.0287098624970055	-1.94876254107958
HSPA1A	-0.808644033121615	0.750827668948773	-3.41865461482502	0.00397831135664005	0.0290589699093708	-1.96342704030759
ACAT2	-0.941831546647846	-1.30558268454286	-3.40676798375336	0.00407501125428788	0.0296660819312158	-1.98623733288282
ALDH18A1	-0.857207233037634	1.25831221681452	-3.39899666581983	0.00413950061534264	0.0300354463252769	-2.00114761486579
SDF2L1	0.688162023218982	-1.06775097465577	3.3967107586835	0.00415866360014598	0.0300442724288358	-2.00553299055738
H1.0	1.03962097627057	0.656952436321387	3.39557353386207	0.00416823010345112	0.0300442724288358	-2.00771461331745
CNDP2	-0.589042162267676	-0.179295461905867	-3.39263018720602	0.00419309232498156	0.0301012837232173	-2.01336082033024
MOXD1	0.934406236712404	-0.551897604231184	3.3913791146999	0.00420370491555919	0.0301012837232173	-2.01576064358718
HK2	-1.2308421419506	0.615162584120873	-3.38738503966755	0.00423776597118862	0.0301996483945584	-2.02342171344655
RIC8A	-0.807220921265425	-1.46652559987016	-3.38652957571709	0.00424509709575524	0.0301996483945584	-2.02506250309051
GNPDA1	-0.745870242247786	0.449660074783788	-3.38230170181958	0.00428151564746174	0.030359838227456	-2.03317117660077
ALDH16A1	-0.840552218088621	-1.32489586329133	-3.38063542644237	0.00429595448966838	0.0303636394997921	-2.03636673780206
ADAM10	0.642523140856627	-1.59624375684143	3.37686471571625	0.00432880899026137	0.0304971575313898	-2.04359773010339
COX6B1	0.536311303460276	0.15160358792507	3.37302014160154	0.00436256572318464	0.0305203308752964	-2.05096974895731
SURF4	-0.838159528738477	0.975175791186317	-3.37193604387571	0.00437213196508437	0.0305203308752964	-2.053048405364
SF3B6	1.14273099174377	-0.191482502564909	3.37172216062039	0.00437402177837353	0.0305203308752964	-2.05345850058739
DYNLRB1	1.30015088589482	1.32200400149703	3.36864069734351	0.00440133953374752	0.030613138667849	-2.05936661226895
SIAE	1.01275998875632	-0.584800623755696	3.36008184388077	0.00447811324747274	0.0310364134918484	-2.07577435978998
CTSL	0.987834849299829	1.43250528132425	3.35870184903587	0.00449061660413191	0.0310364134918484	-2.07841956935591
PLA2G4A	-0.87239001111825	-0.956643874096564	-3.35565017581792	0.00451839008936209	0.0311298547481603	-2.08426878445017
TAX1BP3	0.735009616375872	0.559000242052818	3.34948944228645	0.00457498334575107	0.0313087526955269	-2.09607588720869
ACAA1	-1.89129351934178	0.289429768106888	-3.34766390867493	0.00459188851146738	0.0313087526955269	-2.09957419425012
HNRNPAB	0.89387103864324	1.5236904529006	3.346004537459	0.00460730907136178	0.0313087526955269	-2.10275394226526
OPTN	-0.621457903092855	-0.478542647210133	-3.34486164226761	0.00461796007979149	0.0313087526955269	-2.10494392268973
RPL18	0.759595919182192	3.72489869230034	3.34253797005942	0.00463969100903605	0.0313087526955269	-2.10939627580088
IDH2	-0.939649862445481	0.384011318777259	-3.34237669970986	0.00464120298972503	0.0313087526955269	-2.10970527368943
STAMBPL1	-0.827903139414187	-1.29973690577334	-3.34200336343477	0.00464470507021553	0.0313087526955269	-2.11042059012616
SEPTIN7	-0.924452545206422	0.765163487955428	-3.33675317269067	0.00469423486001913	0.0315175486507013	-2.12047928446948
RPS2	-0.641167207665149	1.85868537969205	-3.33566750902182	0.00470454251837391	0.0315175486507013	-2.12255910586318
CD44	0.702075670990235	1.52454265515452	3.33185261806447	0.00474094190752448	0.0316228514294854	-2.12986687481069
TIPRL	-0.722866827904441	-1.08604128385121	-3.33098915963893	0.00474921944545385	0.0316228514294854	-2.13152080479849
FKBP8	-0.772099274132196	-1.04109813440731	-3.32660801902465	0.00479144202841212	0.0318070194226507	-2.13991216316281
RPL36	0.69757633623162	1.0542697354561	3.31822665671741	0.00487326276516469	0.0321363484794777	-2.15596248991401
SRXN1	1.47583042474198	0.0618240962275361	3.31712399250221	0.00488413048150651	0.0321363484794777	-2.15807381548075
HP1BP3	0.708660668049	0.334058177699826	3.31701603138019	0.0048851958311294	0.0321363484794777	-2.15828053044097
CSTF3	0.713736916206405	-1.09556340062063	3.31523215520811	0.00490283254427387	0.0321555143444268	-2.16169605651243
BCLAF1	0.875252479712275	0.670577836802441	3.31099602396215	0.00494496898243993	0.0323347672384695	-2.1698061349474
ACTR2	-0.757393467040187	0.892999669304222	-3.30015295259436	0.00505447682463853	0.0329521712985389	-2.19056065538325
FBLN1	1.32244814684754	0.805558689654359	3.29139991368179	0.00514463792157684	0.0334401464902494	-2.20730976986261
GNG12	0.736339522029381	1.17911172330304	3.28144016726896	0.00524917993766558	0.0338780780684361	-2.22636241744809
LMAN1	-0.634883345348579	0.732692231882459	-3.28061755017084	0.00525790855465312	0.0338780780684361	-2.22793578639831
CARS1	-1.05510735615572	-0.229062069010563	-3.28055735579277	0.0052585478320512	0.0338780780684361	-2.22805091483941
IPO4	-0.635110635642957	-0.603071979909855	-3.27624841047129	0.00530451151267911	0.0340736857167388	-2.23629167086984
EEF2	-0.896799742672466	3.69014695466957	-3.2735470478622	0.00533353092456809	0.0340852130249457	-2.24145737395294
FAF2	-0.791344781430158	-0.648432957587114	-3.27317689242382	0.00533751962203821	0.0340852130249457	-2.2421651711128
LARP1	-1.24214488114261	-0.666043088608515	-3.26693616508785	0.00540521710266314	0.0341394873623416	-2.2540971458057
CCAR2	0.713269769195484	-0.684172761834417	3.26628276395331	0.00541235425943782	0.0341394873623416	-2.25534627396326
ZC3H15	0.526412822898939	-0.69131441599714	3.26600108750367	0.00541543392953608	0.0341394873623416	-2.25588475550024
APPL2	-0.753641535068042	-1.48296619987286	-3.26458284620679	0.00543096660337319	0.0341394873623416	-2.25859593298416
RPL23	1.05320012822058	2.11174542613648	3.26232869005775	0.00545574560642516	0.0341394873623416	-2.26290481687836
GSS	-0.641833297230146	-0.281636451258862	-3.26195541786759	0.00545985968205233	0.0341394873623416	-2.26361830542939
MRTO4	0.676054524476903	0.159821883765099	3.25998397402288	0.00548163953670857	0.0341394873623416	-2.2673864570345
SEPTIN11	-0.773206630452827	1.1051575891307	-3.25972471167638	0.00548451020872864	0.0341394873623416	-2.26788198342325
RBM3	0.880895663157248	0.653821335088043	3.25952673312615	0.00548670332609061	0.0341394873623416	-2.2682603755268
SARNP	0.658925573797898	0.00123976466757576	3.25809990227613	0.00550253495685835	0.034140728255053	-2.27098736999481
AIFM1	-0.608946968265643	-0.626474881774334	-3.25270398748849	0.00556281842707467	0.0342341701681753	-2.28129895460854
CRAT	-0.884441281442726	-1.5330634705202	-3.2524716740635	0.00556542855445471	0.0342341701681753	-2.28174286149565
CAP1	-0.800789714576556	2.32416319062161	-3.25165166892516	0.00557465136389627	0.0342341701681753	-2.28330970673227
SPAG9	-0.80416556881873	-0.964555369692991	-3.25115054351636	0.0055802951373033	0.0342341701681753	-2.28426722227344
FAM120A	-0.991606018735378	-1.66359359411851	-3.24927624344317	0.00560145432737765	0.0342677205910162	-2.28784835381553
ASS1	-0.831493968220309	-1.19528029626016	-3.24500134918785	0.00565001328219608	0.0344612482658599	-2.29601528581939
HNRNPA0	0.717833655692133	-0.0249722340862715	3.24338420504929	0.00566849158060734	0.0344612482658599	-2.29910441682982
ERGIC3	0.681915930876006	-1.30487165491855	3.24234257958454	0.00568042553832856	0.0344612482658599	-2.30109407419434
G6PD	-0.642855196645225	2.12438806407384	-3.23824913238945	0.00572756698951653	0.0346509869947482	-2.30891242709415
AP2A2	-0.593250437945602	-0.701766628170814	-3.2358826880572	0.00575499702830211	0.0347207555519663	-2.31343172392261
IARS2	-0.626623965881213	-0.668886928232839	-3.2324694388159	0.00579479113060832	0.0348645284552302	-2.31994944894935
ACADVL	-0.671585371377857	0.687233147644405	-3.22921470770841	0.00583299195822619	0.0349979517493571	-2.32616370238747
PFKP	-0.626378661249208	1.52364415925563	-3.22601053341978	0.00587084398801606	0.0351285569036359	-2.33228068113483
VASN	1.20025824972901	-0.577284169072229	3.21974704646676	0.005945543429421	0.0354783247263811	-2.34423592214452
UQCRC1	-0.764854737006341	0.306350318017423	-3.21584372558308	0.00599257217412598	0.0356615194231366	-2.3516847991783
CTSZ	1.18865711444457	1.37674293546381	3.21117220592613	0.00604934269980591	0.0358330212893237	-2.36059815985041
MAP2K3	-0.771095761756625	-1.01685770722802	-3.21077408307122	0.00605420552003683	0.0358330212893237	-2.36135771047623
UBA6	-0.612964665412111	-0.10683595366091	-3.20844720995959	0.00608270459964565	0.0359043968800705	-2.36579674651259
HACD3	-0.996324008649925	-0.576895456027838	-3.20597092913502	0.00611318000592353	0.0359870219216631	-2.37052035589577
LCMT1	-1.30876896008628	-1.05559958879145	-3.20158645671178	0.00616751189163283	0.0362092633637798	-2.37888275845293
RAB32	-0.846922535785049	-0.488096984691551	-3.19954564016382	0.00619296478496096	0.03626122008138	-2.38277464967933
TUFM	-0.504448918995279	1.57722752275865	-3.19609114316836	0.00623628695422616	0.0362735196495503	-2.38936172065691
PMVK	0.732938686957824	-1.22601909196823	3.19483404043292	0.00625212660803993	0.0362735196495503	-2.39175854299127
RPS15	0.76780645204786	2.5918526073094	3.19453635317882	0.00625588335171839	0.0362735196495503	-2.39232610228235
FASN	-0.566322923812698	0.893529779306847	-3.19409158368373	0.00626150041569618	0.0362735196495503	-2.39317406988
COX7C	1.12847862938414	0.242983976369967	3.19184970608409	0.00628988977104739	0.0363415853438294	-2.39744804244603
FH	-0.641202222222222	1.54425625	-3.18957950269113	0.00631876805273219	0.0363845794624463	-2.40177560526813
PPP1R18	-0.847155779511264	-1.10026740285731	-3.18864839747051	0.00633065027276996	0.0363845794624463	-2.40355039939322
CD9	-0.709182796109497	0.710203430556306	-3.18587121503203	0.00636622295838987	0.0364332930604308	-2.40884361273107
PURA	0.994012260725098	-0.233617318261311	3.18420398992049	0.0063876735379621	0.0364332930604308	-2.4120209842662
PSMD11	-0.46393488464084	0.890451671759617	-3.18408774560667	0.00638917181416896	0.0364332930604308	-2.41224251238633
IMMT	-0.739193046482074	0.202003969305242	-3.18003055916139	0.00644168411260072	0.0366370783904166	-2.41997364329858
VPS35L	-0.64258703146494	-1.58632385547454	-3.17712438103674	0.00647956194708281	0.0367567877725425	-2.42551064507888
ENO2	-0.812560527337644	0.563113580081692	-3.17151456417791	0.00655330393763007	0.037078797408767	-2.43619676265585
GLUD1	-0.605583160754535	0.725570774960916	-3.17007652232378	0.0065723409345764	0.0370904201579195	-2.43893565534702
RAI14	-0.772609731186563	-0.2043670010743	-3.1638320360732	0.0066556446068231	0.0372384100730258	-2.45082684915191
PFDN2	0.617960377833234	0.482952316799346	3.16349543887939	0.00666016456032229	0.0372384100730258	-2.45146772624621
RPS8	0.767052076827141	2.78609727156861	3.16263456828359	0.00667173850781305	0.0372384100730258	-2.45310676915524
ANXA11	-0.761841682319678	1.61978778560428	-3.16075129019961	0.0066971277723745	0.0372384100730258	-2.45669218691893
DNM2	-0.693689268951622	0.227670227802821	-3.15997836880676	0.0067075755600598	0.0372384100730258	-2.45816359892236
ABCE1	-0.489006224109842	-0.481649237845817	-3.15882847101147	0.00672314895509698	0.0372384100730258	-2.4603525652094
DYNLT1	0.813882866294882	0.239855606998347	3.15605718431212	0.00676082875765763	0.0372384100730258	-2.46562756089167
MANF	0.870112732089486	0.931960765419502	3.15396280301048	0.00678944385179432	0.0372384100730258	-2.46961365485648
RPL28	0.622503770450243	3.21798257966957	3.15223186869224	0.00681318384114474	0.0372384100730258	-2.4729077317241
HMGB3	0.8924305052646	-0.0538480281397393	3.15127657252721	0.00682632107172995	0.0372384100730258	-2.47472560636035
RPL21	0.598114243854368	2.89906621140615	3.14917557341603	0.00685530240934512	0.0372384100730258	-2.47872340245939
PDIA4	-0.52768052769122	1.0016100802249	-3.14888658992252	0.00685929819819566	0.0372384100730258	-2.47927325140853
THY1	1.4138665015138	0.631871716515147	3.14887270385838	0.00685949025959711	0.0372384100730258	-2.4792996722369
PGRMC1	0.685531805555555	1.11158215277778	3.14760505507206	0.00687704587783775	0.0372384100730258	-2.481711537683
HMGB1	0.667565822953909	2.7432294155418	3.14507135277007	0.00691226857779559	0.0372384100730258	-2.48653179959827
CANX	-0.556757334783344	1.42780577705277	-3.14434101091853	0.00692245470426619	0.0372384100730258	-2.48792113644524
GDI1	-0.636261823314405	0.336469990998438	-3.1442796100782	0.00692331174341551	0.0372384100730258	-2.48803793769424
RBM39	0.60920047001449	-0.642499740292925	3.14379545603639	0.00693007329887734	0.0372384100730258	-2.48895891956599
PFDN5	0.859326629598609	0.782565647837945	3.14332519318137	0.00693664711868844	0.0372384100730258	-2.48985345654805
GNL3	0.823827996697346	-1.07827727054512	3.14311585125863	0.00693957550353549	0.0372384100730258	-2.49025166161214
SEC24A	-0.90987616764948	-0.726232524686774	-3.14119724729761	0.00696647106827397	0.0372911098360548	-2.49390099695054
DKC1	0.747369637058659	-0.39969182984203	3.13851669014618	0.00700422095287424	0.0373386064433628	-2.49899906319858
FDPS	-0.578927676687104	-0.900194142601947	-3.13814036199488	0.00700953692389137	0.0373386064433628	-2.49971473688901
NAA10	0.93661019220516	-0.396783915848329	3.13655331539598	0.00703199937957078	0.0373671207907119	-2.5027327238115
ARL3	0.731716301400489	-0.357491824747139	3.13102328742252	0.0071108278324001	0.0376942912280627	-2.5132470055126
PRKAG1	-1.1586722150632	-1.09303591741756	-3.12738423176017	0.00716317800671513	0.0378426101330948	-2.52016440690891
CCT6A	-0.707303055555556	2.41592777777778	-3.12667246207912	0.0071734618109438	0.0378426101330948	-2.52151724829745
EDF1	0.505837992611581	-0.151576339533756	3.12030113767253	0.00726616961679152	0.0382393119110185	-2.53362490570364
STXBP3	-1.03503609196509	-1.39959970946894	-3.11512532712429	0.00734235409567838	0.0384939781909385	-2.54345781433038
UGGT1	-0.58726719358099	0.560855372700556	-3.11462152818385	0.00734981176997315	0.0384939781909385	-2.54441478343622
TRMT61A	0.934582290843135	-1.66480150544907	3.11205400097803	0.00738793517545193	0.038567415460974	-2.54929143187643
CORO1B	-0.658983971072071	-0.25730364671392	-3.11130109598354	0.00739915159255866	0.038567415460974	-2.55072134418562
CD109	1.00675120902427	0.761846143477603	3.10643405011331	0.00747206613116032	0.0387752962050811	-2.55996345877275
MRPL44	-0.727010024828125	-0.455366179517453	-3.10626961272838	0.00747454198825053	0.0387752962050811	-2.56027567072204
IARS1	-0.582695754573602	-0.0171727923109935	-3.10404624626939	0.00750809796480548	0.0388570757230691	-2.56449684057096
FARSB	-0.650498179849666	-0.393437632380776	-3.10204823323413	0.00753837992384788	0.0389215644295124	-2.56828974477347
ATP5F1B	-0.675894495267215	3.51248237035585	-3.09861140073923	0.00759075157012398	0.0390995316725254	-2.57481307652549
KARS1	-0.795188142918581	0.44688122136661	-3.0950692683881	0.00764510436643807	0.0392868422030606	-2.58153502403463
CFL1	0.633677944582453	4.89945963881989	3.08254515915032	0.00784038618034061	0.040195782671042	-2.60529184985747
PWP1	0.555157991823796	-1.0062546669774	3.08065787945601	0.00787023791903396	0.0402474066533629	-2.60887039205034
PWP2	0.665120216977009	-1.35409079203356	3.07958158521504	0.00788731229287515	0.0402474066533629	-2.61091102627823
HADHB	-0.66621635263382	0.73697024675779	-3.07568873895843	0.0079493747386144	0.0404022848474555	-2.61829076847663
TCEAL5	0.701740322038644	-0.962459181137927	3.07535846728172	0.00795466230970964	0.0404022848474555	-2.61891679666752
FARSA	-0.909200098188765	-0.241742191303564	-3.06903151782098	0.00805662874875177	0.0407307706984072	-2.63090724133071
LAP3	-0.556565488575379	0.160786515354411	-3.06903107302794	0.0080566359623223	0.0407307706984072	-2.63090808412371
RPS12	0.988146617582108	2.12084891343117	3.06699904565503	0.00808965767834251	0.0408032618233257	-2.63475814226598
EMD	0.733891586680274	1.05501565445125	3.06335952576537	0.0081491366037965	0.0409387246780846	-2.64165277596341
HTRA1	-0.970189906654339	0.663016900359298	-3.06197127534572	0.0081719377165543	0.0409387246780846	-2.64428226865293
RPN2	-0.616479268338831	1.59179633805281	-3.06192194668391	0.00817274906577146	0.0409387246780846	-2.64437569845368
COTL1	0.567918962119548	1.93675114772644	3.06050327273912	0.00819611723596165	0.0409618307627923	-2.64706259035528
DNAJC8	0.772408579877138	-1.12329573406829	3.05603879876511	0.00827008663269502	0.0411136828735611	-2.65551661453375
PARP1	0.468479788319115	0.143637234810969	3.05585244652439	0.00827318848684674	0.0411136828735611	-2.65586944714515
AK5	-0.551223746112201	-0.223700162851404	-3.05526486297442	0.00828297640309839	0.0411136828735611	-2.65698193136125
RALY	0.664234155036346	0.230553435174713	3.05226633000743	0.00833310399073034	0.0411190743393522	-2.6626585170017
TOMM40	-1.05149174949584	0.681976903029858	-3.0519883374363	0.00833776643457699	0.0411190743393522	-2.66318473964713
PLBD2	0.745038174039309	-0.126653683180719	3.05176448417225	0.00834152273456559	0.0411190743393522	-2.66360847365591
VARS1	-0.507360938843031	0.308925028726205	-3.04961431007753	0.00837768823660395	0.0411190743393522	-2.66767827238181
RPL23A	0.520005143030072	1.85393881737385	3.04958396913951	0.00837819967079292	0.0411190743393522	-2.66773569727137
FLNB	-0.519410583067522	1.36810068068846	-3.04548093116254	0.00844764603033329	0.0413284788019073	-2.67550036929716
PSMD2	-0.491314340464935	0.93136251958598	-3.04483012501837	0.00845871338115959	0.0413284788019073	-2.67673179262879
ACTR3	-0.8387809882474	2.17735245661521	-3.0409980279179	0.00852417121290179	0.0415553346628962	-2.6839817183468
INF2	-0.716685647269557	-0.874699947083262	-3.03824118789276	0.0085715708922136	0.0416933426026604	-2.68919632933468
PCNP	0.852113953374705	-0.0169948861676222	3.03436437716452	0.00863866690918588	0.0418897318024993	-2.69652789962486
SSB	0.517052075870157	0.873127001605304	3.03363711338405	0.00865131124861574	0.0418897318024993	-2.6979030588984
CTSC	0.660903051240217	-1.7109336141065	3.0317770000233	0.00868373461263446	0.0418897318024993	-2.70142000581475
TEX10	0.737509100467392	-1.54026520450451	3.03149463738757	0.00868866689859532	0.0418897318024993	-2.70195383815998
EZR	-0.476444327912397	0.383892126024767	-3.02761485424194	0.0087567190079827	0.0421248332895027	-2.70928797539252
GGH	0.781120676346906	2.1978128258731	3.02520817407893	0.0087991964268586	0.0421751332418001	-2.71383654519302
PUF60	0.455498012368011	0.831459422850672	3.0248352252692	0.00880579705048573	0.0421751332418001	-2.71454134845964
DCTN3	0.599042618454344	-0.726796215200684	3.02292559204376	0.00883967119282066	0.0422447306020138	-2.71814993812186
COX6C	0.633241265104639	-0.721436063266839	3.02179991154825	0.00885969928175924	0.0422479983217515	-2.72027690714459
NDUFB5	0.59138675942207	-1.09003392378672	3.01526169599187	0.00897691444095913	0.0427136843988121	-2.7326278393193
DDX27	0.444539819505859	-1.77145925710955	3.00871968154862	0.00909572677463739	0.0431849288604523	-2.74498077300102
GSTK1	-0.622773427845859	0.0639785276742367	-3.00746244620146	0.00911873678041386	0.0432002627514618	-2.74735414413688
RRBP1	-0.472957179499384	0.661386995278774	-3.00175827612373	0.00922385708418374	0.0436036880343231	-2.75811985875622
SRRM1	0.546291186800018	0.0405752249688961	2.99587218937072	0.00933358078279463	0.0440270851611738	-2.76922467338909
CNPY2	0.959516184763574	0.300209702876675	2.99038761980595	0.00943697564997797	0.0443872627629015	-2.77956805874983
PIN1	0.715587269656873	-0.39447443759728	2.98958117496635	0.00945227347697487	0.0443872627629015	-2.7810886169879
PDLIM5	-0.694436192712318	-0.673289461507758	-2.9882480886856	0.00947761494277416	0.0443872627629015	-2.78360198036315
CEP170	-0.555394915800611	-0.858655835399214	-2.98753318777423	0.00949123246807464	0.0443872627629015	-2.78494974106935
ELAVL1	0.512088983099201	0.288077165368539	2.98592152330035	0.00952200232953574	0.0444360108711668	-2.7879878777856
GFPT1	-0.65803556668042	0.87258019816103	-2.98421354330444	0.00955471817495706	0.0444936129938299	-2.79120721481792
LNPEP	0.916324777920714	-1.43434000726703	2.98245529181065	0.00958851247926752	0.0445211975878506	-2.79452091573086
RPL26	0.889688253627806	0.773775075366163	2.98162825911118	0.00960444902074923	0.0445211975878506	-2.79607945081079
NIT2	-0.791871947387812	-0.0617787922990765	-2.98072949805022	0.0096217972808908	0.0445211975878506	-2.79777305706275
KANK2	-0.69877209344973	-1.03631186071089	-2.97444454904225	0.0097439763827332	0.0449912144183706	-2.80961334898877
STMN1	0.599128208852866	2.96153867335134	2.97151676980453	0.00980141198113149	0.045160936216859	-2.81512726467498
ATP6V1A	-0.632906551677202	1.6155354741614	-2.96911834584549	0.00984871092020065	0.0452833361046699	-2.81964339904532
EIF1	0.630730027869684	0.24231595373734	2.96452313768248	0.00993995997824756	0.0456068751943123	-2.82829385863869
EPB41L3	-0.765707494795565	-1.44253528890613	-2.95661951565646	0.0100988533023334	0.0462387748685456	-2.84316578492838
CIRBP	0.544812226315946	0.0754938500069537	2.95018162966618	0.0102301218494848	0.0467098683046811	-2.85527344523039
FAU	0.770658246632683	1.4659808933361	2.94948054315561	0.0102445178195706	0.0467098683046811	-2.85659162884179
MCRIP1	0.610637588184989	-0.634057210432274	2.94650693457077	0.010305798797523	0.0468036096288237	-2.86218185965506
TUBB6	-0.7000280039801	2.21953650199005	-2.94584881288875	0.0103194101380269	0.0468036096288237	-2.86341892972198
RPL17	0.725755278734322	2.02914051082413	2.94536787738246	0.0103293680591085	0.0468036096288237	-2.86432290541484
PSMC2	-0.498655892656527	0.278253796672166	-2.93681647568487	0.01050801112185	0.0475027853212303	-2.8803909160426
UBAP2L	-0.704566014379114	-0.324960649210276	-2.93590766359751	0.0105271740363899	0.0475027853212303	-2.88209796484777
TMED10	0.666791883863793	3.13397768831161	2.93266655006861	0.0105957948074706	0.0477138471330224	-2.88818489687498
BCAT1	0.551393253997489	-0.620518184098168	2.92095037950514	0.0108475300346988	0.0486826056527698	-2.91017583149917
QSOX2	0.93173636564152	-0.864764326494001	2.9205834587774	0.0108555077623163	0.0486826056527698	-2.91086421335431
DRAP1	0.98666446252574	-0.603614347535063	2.91471140376945	0.0109839658544901	0.0491577488241932	-2.92187814644679
ITGA6	0.814546044878915	-0.911013781878721	2.90532697460801	0.0111923618795853	0.0499879720756941	-2.93946958255587
DDX19A	-0.735845570093505	-0.380916015898716	-2.90143303082412	0.0112799662512201	0.0502764210054383	-2.9467650835036
PHB2	-0.661420861929222	1.40327887459094	-2.89994416386586	0.0113136394498545	0.0503238056180902	-2.94955395224086
PSMB6	-0.689693391184473	-0.0781943866259081	-2.89641378330712	0.0113938790072885	0.0505777068128418	-2.95616554774006
RPL9P9	0.65842753705308	2.0475370327588	2.89313389882387	0.0114689246248864	0.0508075687236347	-2.96230633530984
RARS1	-0.723212500420404	0.432066519202318	-2.89171273697807	0.0115015917550933	0.0508491424962018	-2.96496660920711
NARS1	-0.609652606098745	0.346707308061738	-2.88513969644628	0.011653870262404	0.0512692738506398	-2.97726667741227
CARM1	-0.459177526351183	-1.03146043137541	-2.88368378319204	0.0116878657071175	0.0512692738506398	-2.97999021686273
ACADS	-0.624110467107243	-1.51387881041145	-2.88361868827805	0.0116893879328574	0.0512692738506398	-2.98011198060862
PXN	-0.703233690883013	0.0194166933340993	-2.88357023027889	0.0116905212351734	0.0512692738506398	-2.98020262363265
AARS1	-0.534520069941947	-0.314173418198929	-2.88081150132983	0.0117552181633392	0.05144969232211	-2.98536236051624
PSMD12	-0.522575414545446	0.0316375301996385	-2.87797427750051	0.0118221214735801	0.0515994333489292	-2.99066767757657
TSR1	-0.956450208437787	-0.384316995434193	-2.87735882913843	0.0118366831995483	0.0515994333489292	-2.99181833741234
CKB	-0.735688780994051	-0.731420864712027	-2.87249248929205	0.0119524422678548	0.052000266758954	-3.00091449956122
EWSR1	-0.574568905974956	-0.0327229215015824	-2.86877818192075	0.0120415417991378	0.0522837520662364	-3.00785477771379
PPM1G	0.840969164315812	-0.326827755221098	2.86560490684703	0.0121181773503439	0.0524175538079186	-3.01378239400852
SUB1	0.736603365309179	0.560188024976064	2.86551484648153	0.0121203592825087	0.0524175538079186	-3.01395060168139
DYNC1LI2	-0.570809806361694	-0.378554764922474	-2.86288780402907	0.0121841751414072	0.0525894041676547	-3.01885661630647
RECQL	0.429618145228511	0.401954529336296	2.85453738978518	0.0123892122938986	0.0533689144967941	-3.03444370586294
PTGR1	-1.01217865842862	1.71194830967458	-2.85054525126513	0.0124884237622594	0.053672749732035	-3.0418915466044
SEPTIN2	-0.558509751697121	1.15268361534432	-2.84972532070097	0.0125088963432261	0.053672749732035	-3.04342090975118
PGM1	-0.608655399582844	0.29037584065005	-2.84366520054906	0.0126612298055136	0.0542198546965524	-3.0547210419285
DLD	-0.507497809973785	1.13378387279088	-2.8407695383451	0.0127346566140254	0.0544275734736426	-3.06011836423862
LGALS3	-0.694171676038772	1.70549833801939	-2.8386611555255	0.012788381490034	0.0545504397934261	-3.06404737576607
COPB2	-0.590865111533396	0.420713131869459	-2.83511221618931	0.0128793142913764	0.0548312327726433	-3.07065922040345
EXOSC9	0.676247651842378	0.112972605206615	2.83402153384566	0.0129073869538309	0.0548438387298962	-3.07269079125636
HMOX1	-0.598896184338363	0.76340792379788	-2.82648802627128	0.0131029270314132	0.0555665876438961	-3.08671769363273
RPL22	0.82195787819078	2.35426518909539	2.82155122425461	0.0132326319812114	0.0560078841995461	-3.09590448324297
RPS28	0.659551266955643	2.46291086569981	2.8202389138601	0.0132673206608547	0.0560460896002061	-3.09834583379295
DEK	1.12187133658243	-0.436287986992184	2.81904104583043	0.0132990616972642	0.0560717195884654	-3.10057402438525
TGFBI	-0.57190671077984	1.79699220016564	-2.81253337181727	0.0134728003783892	0.0566947900316033	-3.11267482866657
TIMM44	-0.458907072882102	-0.606736072641532	-2.8085707425034	0.0135796749895672	0.0570346349561824	-3.12003961246315
NOP58	0.495130507066203	-0.195443583675466	2.80671081109875	0.0136301231490593	0.0571366390739837	-3.12349546206881
SPTBN1	-0.525666317653226	0.255409508416457	-2.8053455320653	0.0136672707669518	0.0571826041283961	-3.1260318363705
VDAC2	-0.589078686712433	2.31934003780066	-2.80160910587758	0.0137694398565078	0.0574999171063347	-3.13297158204534
ATP6AP2	-0.677419802154316	-1.79170513255367	-2.79394740496198	0.0139812753862748	0.0580804309403602	-3.14719410343298
SARS1	-0.690896165645305	-0.681876810306763	-2.79393223384699	0.013981697980639	0.0580804309403602	-3.14722225542317
SERBP1	-0.589380974883067	1.34017076255847	-2.79369758851896	0.0139882356568816	0.0580804309403602	-3.14765766531513
VASP	-0.53549972060116	-0.484805101035898	-2.78856615214454	0.0141319544370553	0.058565822562673	-3.15717713646281
NAPA	-0.467800310257863	1.46926553931551	-2.77940838948382	0.0143920220298294	0.0595306365779307	-3.17415414901508
DYNC1H1	-0.458211054797762	0.81496618039162	-2.77631509943893	0.0144809153501282	0.0597851023150849	-3.17988515851171
DYNC1LI1	-0.871297952618492	-1.05879814742966	-2.77422952141727	0.0145411509594287	0.0598612536454241	-3.18374816613213
ITIH4	0.550038534662311	-0.905719621069365	2.77377956861325	0.0145541784275276	0.0598612536454241	-3.1845814853506
ATG7	-0.439953412249236	-1.54686177401951	-2.76975383761076	0.0146712417804455	0.060229308361829	-3.19203553556022
PGD	-0.812918458616397	1.01047492697114	-2.76763718771271	0.0147331583288809	0.0602642422923361	-3.19595352411616
FKBP1A	0.630905993213656	1.96050325339317	2.76637604690096	0.0147701701750647	0.0602642422923361	-3.19828754128442
COPE	-0.505102890598631	0.458066574977353	-2.76612646114193	0.0147775057089266	0.0602642422923361	-3.19874941926202
ADSL	-0.753288324069561	-1.04104409760611	-2.76488641567148	0.0148140042550816	0.0602642422923361	-3.20104404819587
BPNT1	-0.713414935977596	-1.32497209398233	-2.76476037600132	0.0148177189152859	0.0602642422923361	-3.20127726089291
USP14	-0.641546754927733	1.05352398364724	-2.75343876498681	0.0151551121506187	0.0615218679125489	-3.22221359962428
LMNB1	-0.810407491031609	-0.161715432780671	-2.74690108420483	0.015353329333445	0.0622108928835695	-3.23429225402709
XRN2	0.547371923389804	-0.715185858747575	2.74440960259423	0.0154295300865109	0.0624038772387776	-3.23889322294504
NCKAP1	-0.443993950572278	-1.49655441918484	-2.73929346439856	0.0155871582379546	0.062924868006826	-3.24833734019272
CALM1	0.609551871350363	3.01172003654704	2.73748161706279	0.0156433553836858	0.0630352180036341	-3.25168069767801
DDAH2	-0.888996197429854	-1.06790072413677	-2.73462545182166	0.0157323433692633	0.0632770495736115	-3.25694981191396
TOMM5	0.652275892453824	-0.529508243333469	2.73043623159564	0.0158637543356353	0.0635749046922328	-3.26467528951465
COX5A	0.782354827397788	0.878522807833587	2.72968254849703	0.0158875093283702	0.0635749046922328	-3.26606481558237
LRPAP1	0.536102702678481	0.223238463500215	2.72948111601448	0.0158938640316701	0.0635749046922328	-3.26643616718048
UBE2K	-0.515593038829533	0.206893836568419	-2.7285637609468	0.0159228355616535	0.0635749046922328	-3.26812725946784
GNAI2	-0.504236088097637	0.304879293257901	-2.72475191924935	0.0160437695063621	0.0638576118769477	-3.27515239549124
TPP1	0.904284786920905	1.50813278174552	2.72448975823766	0.0160521194690679	0.0638576118769477	-3.27563544651248
GLS	-0.596192368305706	-0.0123023539916411	-2.72152346185203	0.0161468917988572	0.0641178394340077	-3.28110011603308
TNPO1	-0.467660964462946	0.486114138189202	-2.71986422677108	0.0162001404177119	0.0641505347442444	-3.28415608382982
SRPRA	-0.602070946050948	0.189325388838741	-2.71943722475876	0.0162138714188749	0.0641505347442444	-3.28494244435712
POLR2J	0.779187183667553	-0.797770910049704	2.71831307553337	0.0162500744225866	0.0641775091119877	-3.28701248658834
GOLIM4	0.664225958789815	-1.33730266623177	2.71383795032264	0.0163949738513895	0.0646328933058386	-3.29525060650007
SOD2	0.61286398339883	4.27066379455485	2.70888186100053	0.0165569085664948	0.0651536726292337	-3.30436941171944
DDX39B	0.395401958099848	1.79185916946546	2.70023480688451	0.0168431613633588	0.0661609072258555	-3.32026734752805
THYN1	0.79771477271202	-0.773375743501986	2.69867359473947	0.0168953524730789	0.0662467680452499	-3.3231360645885
CPXM2	0.576125344608269	-1.52307086149453	2.69562889294875	0.0169975875487891	0.0665281921264432	-3.32872924038957
FAM114A1	-0.556895522988989	0.858087377394394	-2.69145832911786	0.0171385999350037	0.0668770296527865	-3.33638753560407
YWHAE	-0.438383333333333	3.24024180555556	-2.69118278282881	0.0171479563212273	0.0668770296527865	-3.33689338681374
DAB2	-0.683131079280247	0.623204714451075	-2.68704925340816	0.0172889085342399	0.0672436050799674	-3.34447987173374
YARS1	-0.500661238322231	-0.22349740070614	-2.68602302383593	0.0173240761254056	0.0672436050799674	-3.34636281212084
TGM2	-0.637385580813586	0.442506908119336	-2.68542245232917	0.0173446890655088	0.0672436050799674	-3.34746464682586
HSD17B4	-0.582366255496844	2.80151506669602	-2.68482824885949	0.0173651068063652	0.0672436050799674	-3.34855472403607
NAGA	0.772572622533812	0.394496883177538	2.68115979218164	0.0174916767557741	0.0676138443090454	-3.35528293253966
MRPS21	0.427472257823932	-0.292808563154631	2.67956544145033	0.0175469633513874	0.0677077172428092	-3.35820620039028
RNPEP	-0.740596303991376	-0.594552477184199	-2.67768260787208	0.0176124713258887	0.067840630292312	-3.36165771420884
H1.4	1.57787138729273	1.84466439476346	2.67380593876601	0.0177480952828126	0.0682426762282794	-3.36876185685643
CCDC25	0.583688642165259	-0.545680100878362	2.66950067030192	0.0178998976624081	0.0687054068448141	-3.37664767055761
ALDH1A1	-0.845065803447617	-1.5172236230237	-2.66817178140971	0.0179470069489633	0.0687653739939224	-3.37908094979299
RALA	0.661229411866427	0.103708394293868	2.6553242768784	0.0184086774753235	0.0704107733907295	-3.40258588026098
GARS1	-0.455408351995036	0.959340219068189	-2.65365007238269	0.0184696782164911	0.0705153189671868	-3.40564624883595
TRAP1	-0.458699338261006	-0.24953114744476	-2.65280385230546	0.0185005850586987	0.0705153189671868	-3.40719286656793
MRPL4	-0.60428576829272	-1.65238377019586	-2.65132647334278	0.0185546637776566	0.0705250152533916	-3.40989266289484
ARMT1	-0.66064851269357	-1.03473778837535	-2.65097062177841	0.0185677123492217	0.0705250152533916	-3.41054288259081
ALDOA	-0.521102280397437	3.7427776679765	-2.64994682836482	0.0186053028557274	0.0705451066612999	-3.41241342479461
SERPINE2	0.685042619597852	-0.705456601047834	2.64880439773721	0.0186473361313456	0.0705819447328576	-3.41450045303635
CLINT1	-0.525157895819511	-1.12449064884837	-2.64773811132414	0.0186866505876217	0.0706083821511519	-3.41644811896684
CALD1	-0.498763208295095	2.60223952948844	-2.64543569582543	0.0187718149028494	0.0708076748667065	-3.42065282651179
NOLC1	0.939889082228925	0.748458097774426	2.64223260968073	0.0188909178685185	0.0711340769393868	-3.42650039894961
STIP1	-0.559642033092579	0.923200511231488	-2.63748842878204	0.0190686660857855	0.0716798050453622	-3.43515720559926
FHL1	-0.496611361909766	-0.27616130687808	-2.63613281961016	0.0191197519476508	0.0717483475148957	-3.43762988978626
DDX21	0.662114324487964	0.246858415666407	2.63031786209319	0.0193403897210369	0.0723319156161915	-3.44823191369765
GPX8	0.43537763870804	0.0246674607494254	2.63028872996994	0.0193415012453552	0.0723319156161915	-3.44828500915763
DCBLD2	0.689593812614044	0.183550616538015	2.62699307158342	0.0194676443488048	0.0726792055688712	-3.45429035103016
EEF1D	-0.572376388888888	2.49802847222222	-2.62375844314103	0.0195922228706844	0.0730194790948374	-3.46018208589844
NPEPPS	-0.529209781296677	0.660417149767873	-2.62162716212962	0.019674726820373	0.0732020500437729	-3.46406281795156
CAVIN3	-0.562278172583345	-0.934414445935641	-2.61845076824895	0.0197983100338236	0.0734944325562839	-3.46984460947133
NEDD8	0.551731587046836	2.31586412685675	2.61787954036876	0.0198206139082652	0.0734944325562839	-3.47088413436023
ATL3	-0.673577250443512	0.240304596337938	-2.6168286630623	0.0198617092106209	0.0735219879932138	-3.4727963330083
VIM	-0.5119375	6.58305791666667	-2.6145934519729	0.0199493920091582	0.0737216110795288	-3.47686272475105
ECI2	-0.448210852310472	-0.243214842378541	-2.6104997936362	0.0201109460616569	0.0741930847950315	-3.48430709026277
CKAP5	-1.0131591620987	-0.0195550845458303	-2.60858921553466	0.0201867767586002	0.0742851430021673	-3.48778016879644
CAPZA1	-0.490506324768151	2.14536691906903	-2.60726709651991	0.0202394127360642	0.0742851430021673	-3.49018304012312
EIF3B	-0.510530991598236	0.124467729338463	-2.60592970351441	0.0202927912889644	0.0742851430021673	-3.49261325645432
CAT	-0.804532701936121	-0.560690707386976	-2.6057663198609	0.0202993216081912	0.0742851430021673	-3.49291011710291
RPS27A	0.496794902011599	3.52166064545024	2.60560012695346	0.0203059662876804	0.0742851430021673	-3.49321207564135
PFDN6	0.641424898896658	-0.085483704930185	2.60056369237665	0.0205083281548768	0.074632420232498	-3.50235978664309
TOMM7	0.85348475843491	-1.23161986866451	2.6005578447261	0.0205085642358553	0.074632420232498	-3.50237040431203
PAK2	-0.525934088306754	-0.435272125312492	-2.60008909022818	0.0205274972768933	0.074632420232498	-3.503221502892
DCTN2	-0.556714616663789	0.478265378188699	-2.59983951509517	0.0205375845053715	0.074632420232498	-3.50367462527518
NDUFA10	-0.456788956195759	-0.556632742307251	-2.59263845323196	0.0208306978739721	0.0755399073609301	-3.51674236006074
CD99	0.418873512992792	-1.28220411144319	2.5919375428241	0.0208594419180741	0.0755399073609301	-3.51801364292691
ARPC4	-0.629533163984857	2.45873746005808	-2.59116729977595	0.0208910732811363	0.0755399073609301	-3.51941054378255
TUBB	-0.556897852572712	4.70788791883866	-2.58941201348164	0.0209633296714161	0.0756590036396305	-3.52259337594235
PLD3	0.742582179810371	-0.295790359972428	2.58868578939971	0.0209932949659414	0.0756590036396305	-3.52391001139781
PRPF8	0.57632288122436	-0.243486006001915	2.58641995835223	0.0210870522519189	0.0758717003594579	-3.52801712555709
STOML2	-0.507782465625924	0.597944390514235	-2.58463560009554	0.0211611701502626	0.076013150671338	-3.53125064220946
LOX	0.522963607183214	-0.166180603627615	2.57929122674807	0.0213846644114275	0.0766898309927056	-3.54093084381356
MOB1B	-0.506057144612533	-0.961890559517626	-2.57462467809705	0.021581667437583	0.0772694453830842	-3.5493776647881
ETFA	-0.520499053164126	1.18931634732263	-2.57355737966673	0.021626969007775	0.0773049104958765	-3.55130881615813
POLR2C	0.517635653537285	-1.72492619141612	2.56975218781764	0.0217892255564321	0.0777576284562872	-3.5581916046319
GSN	-0.510201809221197	1.10401576205607	-2.56727626336899	0.0218954284854809	0.0780091611946006	-3.56266812750351
HNRNPLL	0.757528265745175	-1.23746092838318	2.56117866477425	0.0221591048528249	0.0788200081409927	-3.57368628650569
CRTAP	0.655715423729801	-0.343564670349051	2.55915053790015	0.0222474802792801	0.0788820290222336	-3.57734900986483
MYOF	-0.576834904738508	1.79809129763075	-2.55912082754927	0.0222487774165274	0.0788820290222336	-3.57740265810275
PRKCA	-0.667723180688234	-0.15102606566431	-2.55625810319561	0.022374103488387	0.079197799057759	-3.5825708762302
ENO1	-0.68023236111111	4.94272506944444	-2.55120846475792	0.0225968232535611	0.0798567346048177	-3.59168226155863
PSMB7	0.829867910261779	0.99529680560629	2.5482719986469	0.0227273159666741	0.0801881390488146	-3.59697778040061
NDUFA13	-0.590509190810562	0.736871262071948	-2.54564773545803	0.0228445462955329	0.0804717566281354	-3.60170844931891
LSM1	0.897845496844424	-0.659897795291966	2.54040664917674	0.0230804128226532	0.0809669509617092	-3.61115117022148
STAT2	-0.593239810466004	-0.279913190603462	-2.54004720641248	0.0230966742446364	0.0809669509617092	-3.61179851330984
MYBBP1A	0.521949151699536	-0.22069723878747	2.53956450650604	0.023118529181712	0.0809669509617092	-3.61266778630791
PDHA1	-0.798693855220867	-0.256382765079177	-2.53923599043189	0.0231334145604884	0.0809669509617092	-3.61325936256847
C1QBP	0.766273631211307	0.929566649887231	2.53330505502313	0.0234037365127541	0.0817820168701679	-3.62393478058536
COX20	0.756093735280061	-0.550914719487161	2.53093588720764	0.0235125631925815	0.0820310511383356	-3.62819666165265
REXO2	0.647531175240198	0.680211782508485	2.52837040914455	0.0236309540842853	0.0823126056141611	-3.63281005767112
SAMM50	-0.923608156373804	-0.215280427771303	-2.52567500568978	0.0237559558803117	0.0826162542079629	-3.63765526592157
IMPDH2	-0.442772411165794	0.386929958879691	-2.52363047336062	0.0238511951001466	0.0828155963413676	-3.6413292274604
SEC22B	-0.623279662553983	2.98357903426074	-2.51822070438804	0.0241049620924501	0.0835583398922104	-3.65104518135817
TKFC	-0.639739136770699	-2.19078453565629	-2.51744360793914	0.0241416265897366	0.0835583398922104	-3.65244022171832
PYCR2	-0.495571402267924	-0.976806059989144	-2.51353208741769	0.0243269896679039	0.084066685814402	-3.6594597690542
LSM2	1.17747320244192	0.321732741051088	2.51096498932771	0.0244493813867485	0.084356159476554	-3.66406445775291
TBL3	0.616314417929221	-0.724450486189031	2.50687341728017	0.024645674285473	0.0847957445470963	-3.67140005710386
OAS2	0.867782578876741	-1.41907230351531	2.50594956585513	0.0246902041664415	0.0847957445470963	-3.6730557774308
NASP	0.665413469194097	-0.410776971159225	2.50511605460343	0.024730445655606	0.0847957445470963	-3.67454939670938
SNRPG	0.87810438616194	1.04791239025236	2.50483974445797	0.0247437996047185	0.0847957445470963	-3.67504449294199
PPT1	0.789547536730295	-0.420551045877627	2.5042790680529	0.0247709180499301	0.0847957445470963	-3.67604905821648
BRIX1	0.441312494437835	-0.374158971590392	2.48882026799858	0.025529910748035	0.0871108603254738	-3.70371356426773
SDF2	0.619447166113727	-0.747819731975422	2.48872306091771	0.0255347529805495	0.0871108603254738	-3.70388731931885
DDX3X	-0.575668240323452	0.334597400159053	-2.48775800039328	0.0255828737142066	0.0871108603254738	-3.70561220046201
RBBP4	0.501581148599444	-0.287887447482673	2.48669348908351	0.0256360538254861	0.0871108603254738	-3.70751454042698
TPST1	0.693895494974521	-1.67698390546032	2.48582661599549	0.0256794384522641	0.0871108603254738	-3.70906346314107
MRPL3	-0.532300537525659	-1.61748391668137	-2.48568493750163	0.0256865357369987	0.0871108603254738	-3.70931659389015
MRPL53	0.447399339866344	-0.399493959114055	2.48235977460418	0.0258536463608292	0.0875416490729471	-3.71525595005916
RPSA	-0.572921828816474	2.84588436336954	-2.48016138858866	0.0259646987688464	0.0877402721884979	-3.71918102043799
ARPC5	0.915973322741765	0.876012505295784	2.47960940515551	0.0259926538946695	0.0877402721884979	-3.72016634246968
SCPEP1	0.371178092301505	-1.35783563282967	2.47818182249619	0.026065086934988	0.0878489967068114	-3.72271427279682
PSMA5	-0.498094160138551	1.401937262703	-2.47683934164423	0.026133377814257	0.0879434470667756	-3.72510980535221
LRRC59	0.491994592324072	1.72335076838426	2.47182971737434	0.0263897238006844	0.0886282599770319	-3.73404464439385
AHCYL1	-0.475756854226315	-0.494324154701102	-2.47069228879856	0.0264482601309747	0.0886282599770319	-3.7360723246087
DDX39A	0.454444441709561	-0.511558933875917	2.47049123984711	0.026458619736733	0.0886282599770319	-3.73643069498767
AHSA1	-0.58858723453805	-0.1966303910601	-2.46909270565863	0.0265307902893467	0.0886854580626779	-3.7389232772288
COX4I1	0.519796554710163	0.600420750422696	2.46850836882021	0.0265610002438401	0.0886854580626779	-3.73996456990133
PRNP	0.6397345988166	-0.532481649905878	2.46780290672609	0.0265975160398599	0.0886854580626779	-3.74122158265793
UBE2V1	0.898135015914787	-0.324213107141376	2.46503066269692	0.0267414759297771	0.0890295479125505	-3.74615990961996
GSTO1	-0.595968356458559	3.07127040510405	-2.46391222232844	0.0267997655389142	0.0890878050791302	-3.74815163454066
POP1	0.406179187524577	-1.45543976272696	2.46209445172622	0.0268947605881324	0.0892677159946522	-3.75138798718048
IGF2R	0.550487549758309	0.0731620740355546	2.45970075597762	0.0270203427495875	0.08941283729686	-3.75564830776481
KCTD12	-0.626400880636065	0.0698038671731498	-2.45970037237783	0.0270203629193808	0.08941283729686	-3.75564899037065
TUBA4A	-0.727967999088483	4.82878267103195	-2.44994684481282	0.0275378712558265	0.0909874596410364	-3.7729917734442
SULF1	0.47278214245309	-0.824511871596956	2.44605433626244	0.0277470268676089	0.0915400403003896	-3.77990555500602
RACK1	-0.654573172390947	2.26446991952881	-2.44486783152269	0.0278110814139859	0.0915955493446416	-3.78201214059946
ACTA1	-0.706181242180949	5.25200826779841	-2.44419012598562	0.0278477311194332	0.0915955493446416	-3.78321519631481
RPS25	0.714664898116827	2.28632147269501	2.44125925016931	0.0280067603258485	0.0919800970701552	-3.78841654759727
ME2	-0.657683840246661	-1.06979943891964	-2.43702217578349	0.0282381927053803	0.092600920223049	-3.79593163143314
PPIL3	0.440502688312576	-0.361505464787658	2.43347810353948	0.0284331693243864	0.0930547129423539	-3.80221361092598
WDFY1	-0.930377643293506	-1.83907861418789	-2.43295982450687	0.0284617894896943	0.0930547129423539	-3.80313197338339
DIS3	0.780838983284118	-1.29399229398906	2.43111901719888	0.028563663372488	0.0932481925344003	-3.80639315726845
ATP5PB	-0.555937543985947	0.951159314442	-2.42483392983385	0.0289141120270237	0.0942513741298803	-3.8175204496362
EHD2	-0.490747929404184	-0.530132325462879	-2.4233259944127	0.0289987986311904	0.0943865517295379	-3.82018843088324
NDUFS7	0.7715192866586	-1.08903099911486	2.42133627772491	0.0291109032157835	0.0946104354512965	-3.82370780883285
EIF2S1	-0.482341253755789	0.737065595610138	-2.42045151139676	0.0291608848942507	0.0946320543967958	-3.82527239694303
GTF2F1	0.479581360024272	-0.775495608130364	2.41867459918457	0.0292615115947713	0.0948177170964104	-3.82841393001266
HDAC2	0.879640518635899	-0.345250522247337	2.41304720922717	0.0295823725269192	0.0957154097759875	-3.83835688086274
PSMA7	0.426678059611634	0.658103419654654	2.41084902122792	0.0297086135574404	0.095981674570192	-3.84223828897541
CORO1C	-0.588062238237395	1.5455326308813	-2.4094887344133	0.0297869903324221	0.0960660980767246	-3.84463947276153
SSBP1	0.626474640739681	1.14053100496589	2.40839362538779	0.0298502307493456	0.0960660980767246	-3.84657216495342
SOD1	0.601769573033155	2.52431486441399	2.4081087337794	0.0298667035687253	0.0960660980767246	-3.8470748947013
FDXR	-0.809205476735726	-0.762788050221057	-2.39555154507798	0.0306014092922615	0.0982845263151459	-3.86920969060003
SERPINF2	1.1886844313303	-0.142634891952289	2.39103417270209	0.030869883776927	0.0988993222840733	-3.87716096541775
BID	-0.671027253666358	0.18190073893972	-2.39080779368995	0.0308833964275357	0.0988993222840733	-3.87755926521102
NT5E	0.400484081615869	2.3407887074746	2.38947111090992	0.0309632979171511	0.0990100185227788	-3.8799107589155
RPS3	-0.527954444444444	1.738285	-2.38732661003858	0.0310918970286469	0.0992758817405919	-3.8836822345063
NDUFA7	0.439722883612169	-1.09546877547509	2.38608841881073	0.0311663779007186	0.099293448033734	-3.88585917136881
RPS16	0.566584799993926	1.75793260000304	2.38572407190269	0.0311883266259805	0.099293448033734	-3.88649966225387
ACTR1A	-0.524519861111111	1.60748965277778	-2.38038634017916	0.0315115622489547	0.100081154333167	-3.89587829705737
SCFD1	-0.420896590619738	-0.425862864457252	-2.3801261952946	0.0315273966031221	0.100081154333167	-3.89633516064883
CZIB	0.421863240542136	0.306226398011145	2.3788204310101	0.031606989057764	0.100188191730271	-3.89862801610227
PRKCSH	-0.450201444801968	1.67725137338538	-2.37759787033112	0.031681682341947	0.100279411934511	-3.90077429592719
AKAP2	-0.79272481979628	-0.337838054977081	-2.3766371224306	0.0317404972437516	0.100320182315997	-3.90246062514475
DDX23	0.516373243948294	-1.31715056052766	2.37219657094481	0.0320136839555709	0.101037407166137	-3.91025109996782
CTBP2	0.499952760861227	-0.889784161363017	2.37138615560899	0.0320637810216605	0.101049491704627	-3.91167223042129
COL6A1	0.551234810897796	1.49687481677332	2.36952749542267	0.0321789573422659	0.101266344143384	-3.91493077720769
FKBP2	0.607387772744053	-0.0422646627621163	2.36838940765046	0.0322496748391107	0.101342863091536	-3.9169255095966
ME1	-0.756217500393428	-0.784061434074983	-2.36576049217545	0.0324135906983654	0.101683998749723	-3.92153168530614
ENG	0.542532341446619	-1.44071875439133	2.36515669302118	0.0324513494178373	0.101683998749723	-3.92258931029258
COPA	-0.382569010272015	0.698737162145853	-2.36047610219273	0.0327454659039191	0.102458592455816	-3.93078405463139
VPS26A	-0.590575531729538	-0.499355796328229	-2.35923745258718	0.0328237203494537	0.10255651680001	-3.93295152667533
SRSF6	0.717133718956454	-1.76338815240943	2.35803413836342	0.0328999117216203	0.102647724571455	-3.93505670574895
KHDRBS1	0.552896378165094	-0.179309838131542	2.35447392154253	0.0331263177141063	0.102978656955005	-3.94128258334811
SF3B3	0.446741592355711	0.0633486625920987	2.35445083517533	0.0331277906475838	0.102978656955005	-3.94132294227592
P4HA2	-0.52412418843938	-0.233304251974461	-2.3541430433336	0.0331474339923849	0.102978656955005	-3.941860999129
SERPINB6	-0.562245649234746	1.1424612968396	-2.35213943833253	0.0332755738496413	0.103195493784242	-3.9453628089929
NDUFS1	-0.57089010505303	-0.872348020575788	-2.35157538261753	0.0333117321968363	0.103195493784242	-3.94634841122268
FKBP3	0.618441516563326	0.601744956284926	2.350355587355	0.0333900532163529	0.103291609383165	-3.94847947520677
SCOC	0.54307116491761	-0.197101453158292	2.34645335095813	0.0336417795424147	0.103923120962707	-3.95529377581095
SH3GLB1	-0.50779533752934	-0.840560357249712	-2.34526996282364	0.0337184713741418	0.103925926424231	-3.95735931753842
NAT10	0.710619892343375	-0.429872448719516	2.34492532902856	0.0337408370846101	0.103925926424231	-3.95796077388372
PNP	-0.450027275662914	0.557953176741572	-2.34418638758049	0.033788839428581	0.103925926424231	-3.95925025006079
FOXK1	0.662924889921134	-1.11823060990572	2.34350702692623	0.033833028245251	0.103925926424231	-3.96043560229572
AHCY	-0.578607499999999	1.23566291666667	-2.34170855605702	0.0339502728703654	0.104002035277921	-3.9635728731413
PIGS	-0.720739551598414	-0.868864845778682	-2.341666097935	0.0339530453997973	0.104002035277921	-3.96364692503673
MRPS16	0.640205081272876	-1.54453432426427	2.33951131855366	0.0340940342656581	0.104161966100518	-3.96740435324078
TFAM	0.908676116334318	-1.08572429649545	2.33709227877898	0.0342529723426403	0.104161966100518	-3.97162081677694
PFKL	-0.466620261595853	0.0108382745091941	-2.33693245169948	0.0342634980469666	0.104161966100518	-3.97189933433093
PDAP1	0.499353190827594	0.716336599030647	2.33647757666104	0.0342934713838666	0.104161966100518	-3.9726919628625
TPM3	-0.438465416666666	1.51748743055556	-2.33615473487473	0.0343147595919656	0.104161966100518	-3.97325448055309
CUL5	-0.710120757984647	-2.10413426084009	-2.33580365410559	0.034337924035933	0.104161966100518	-3.97386616364657
PPIA	0.487759226407765	4.98322830346279	2.33578569011873	0.0343391097034676	0.104161966100518	-3.97389746098245
BAG2	0.676945247391334	0.567774783240019	2.33247409334671	0.0345583445156505	0.104632704948233	-3.97966523745876
POLE3	0.394991581084092	-1.09069522410598	2.33081743922083	0.0346685134979195	0.104632704948233	-3.98254928838589
BTF3	0.765162771190844	1.96965513559542	2.33075582565423	0.0346726172385954	0.104632704948233	-3.98265653365648
HMGB2	0.507620784387073	0.706601364415759	2.3305559452798	0.0346859333253301	0.104632704948233	-3.98300443924336
SNRNP200	0.439194680409891	-0.298389826290301	2.32973787452561	0.0347404837211602	0.104652712340709	-3.98442821312866
ATXN10	-0.555634702344513	-0.268967681823652	-2.32809608364671	0.0348502054724523	0.104838634644402	-3.98728493910601
FKBP14	1.09415607826492	-1.41547979630915	2.3244483271714	0.0350951577533107	0.105154337259245	-3.99362892593222
NAP1L4	0.385263194444444	1.226343125	2.32424858205014	0.0351086177062765	0.105154337259245	-3.99397618721071
OCIAD2	0.575239458197096	-0.855746516592757	2.32369469571613	0.0351459671556508	0.105154337259245	-3.99493906278067
PPP6C	-0.567563325712485	-1.07850546525149	-2.32366840467716	0.0351477409337219	0.105154337259245	-3.99498476461739
ECH1	-0.629420084416343	0.14771857137475	-2.31918665778415	0.0354513474029145	0.105917568711307	-4.00277210910207
RPS27L	0.536256533926663	0.280875762560403	2.3169315585004	0.0356050473975637	0.106203356740858	-4.00668801442186
PPP3CA	-0.727317364838874	1.7590528490861	-2.31635771896579	0.0356442584665976	0.106203356740858	-4.00768420154122
MRPL47	0.621632764021493	-0.827080875953864	2.31053958738377	0.0360441213063187	0.107248448137602	-4.01777837682803
MYL9	0.963758729944041	0.0461801898932582	2.30426022961288	0.0364804205087278	0.108398963797363	-4.02866020373154
HMGA2	0.703014170923249	0.0479634680068281	2.30183383191756	0.0366503379399948	0.10875589410455	-4.03286152634478
FAM50A	0.615186832203547	-0.821045389402782	2.30068719621067	0.0367308941892983	0.108847046010078	-4.0348462503013
PHPT1	0.394117709123705	2.22037510456185	2.29989240690332	0.0367868293885657	0.108865088597056	-4.03622170200125
S100A13	0.510865638682814	2.16152754156363	2.29496133637557	0.0371356599739701	0.109748689287078	-4.04475062188296
ACTG1	-0.555429091437279	4.98959431916399	-2.29241436397908	0.037317052242841	0.110135732565358	-4.04915274152723
CCT5	-0.428579054026978	1.83331473333237	-2.2873600914592	0.0376794805905971	0.11102412670028	-4.0578819368295
MAP1A	-0.45747871403622	0.615765447644155	-2.2868015377124	0.0377197353533003	0.11102412670028	-4.0588460808056
PPP1R7	-0.560473981771802	0.103859673508191	-2.28563434016737	0.0378039853416902	0.111122347222411	-4.06086049010454
ATAD3A	-0.847220021409662	-0.37236234669716	-2.28376281374661	0.0379394439221295	0.111370625706896	-4.0640895015069
TFRC	-0.480523277951467	0.535451985374574	-2.27833825923563	0.0383346463403682	0.112379688063576	-4.07344194558218
FAH	-0.512140110835223	-0.0622786004136167	-2.27629759807279	0.0384843155398024	0.112667218684891	-4.07695763785168
UBE2H	0.50076255977537	-1.14708923244485	2.27548423903904	0.038544122888808	0.112691250855631	-4.07835851187107
POFUT2	0.526158498356723	-0.370900577948815	2.27134920334839	0.0388495289837949	0.113432314573005	-4.08547690382516
RPL22L1	0.621004352230262	0.421777996471207	2.26733785793163	0.0391479682054184	0.114151084860659	-4.09237674075798
H2BC12	0.819224166666666	5.73161194444444	2.26525361350848	0.0393038811552486	0.114452901924084	-4.0959596145418
EIF4G1	-0.419331779614751	0.681852950498036	-2.26023550872286	0.0396816549868112	0.115399113836479	-4.10457969614892
EEA1	-0.480459436093126	-0.299789795308136	-2.25801510161512	0.0398498960498471	0.115734272570301	-4.10839110767272
JPT1	0.498924912664758	1.17945257018451	2.25646460806855	0.0399677736675542	0.115922467051711	-4.11105156763104
RPL24	0.433439739094229	2.65315133663049	2.25445630540007	0.0401209423505052	0.116212384739394	-4.11449632354977
VDAC1	-0.614063964248984	2.87415301787551	-2.25324450196669	0.0402136297039816	0.116326579170193	-4.11657419511702
NAPG	-1.23842482417625	0.121579100592674	-2.25170674076622	0.0403315374179423	0.1165133303185	-4.11921024291397
TARS1	-0.508752066595501	0.044771391996179	-2.24828589537243	0.0405949927751402	0.117047130590707	-4.12507131429396
ERP44	-0.549889177425589	-0.147484208449967	-2.24791698381783	0.0406235004522692	0.117047130590707	-4.12570313910332
EIF3M	-0.553187621146967	0.526185961768417	-2.2464480276628	0.0407372002042895	0.117220085963331	-4.12821850432387
RPL30	0.686932937833736	2.83050209206966	2.24500642942725	0.0408490720051917	0.117387333235972	-4.13068628244569
PSMD14	-0.419594765428127	0.657501740765058	-2.24332071478627	0.040980252611446	0.117609555457816	-4.13357101533927
MAP1LC3B2	0.458974701913296	-0.48694418931572	2.24119528504008	0.0411462133691459	0.117930879262749	-4.13720678980246
TIMM9	0.488181097509204	-0.40665138570534	2.23682676720334	0.0414892985751885	0.118758359224393	-4.14467456666554
YBX3	-0.630645032002131	-0.599897860281451	-2.23428283456122	0.0416903194055601	0.119177562279769	-4.14902016737735
RDX	-0.55067933521241	-0.262945435872631	-2.22813615247964	0.0421797932649429	0.120419174497562	-4.15951050308229
THUMPD1	0.505439316529446	-1.46943039314311	2.22219087947124	0.0426583337184564	0.121626371855233	-4.16964417257208
VPS4B	-0.527271227918082	-1.15125977521752	-2.21985640085304	0.0428476209542984	0.122006785090206	-4.17361977968363
SMARCC2	0.393944633926936	-0.0733518703452596	2.21558089686831	0.0431963280761728	0.122839557966616	-4.18089581662393
IPO7	-0.446551116648429	-0.280125362577899	-2.21357752267193	0.0433606317498665	0.123146449599101	-4.18430286242675
TPI1	-0.35287261975649	3.43853785678842	-2.20940455908971	0.0437047453305277	0.123962550392042	-4.19139492215915
DDRGK1	-0.732073253408142	-0.793755524898177	-2.20690094025814	0.0439124214003126	0.124245353930355	-4.19564682614242
GTF2F2	0.543057114534529	-0.931376731328509	2.20683108011154	0.0439182295028546	0.124245353930355	-4.19576543685937
LAMTOR5	0.504245994618016	-0.222962370289642	2.20117525890499	0.0443908326506012	0.125309293711338	-4.20536210535449
OXSR1	-0.662199245914233	-0.964074617033329	-2.20095821716082	0.0444090628812159	0.125309293711338	-4.20573014180073
SNAPIN	-0.654760734651513	-1.15289455240096	-2.20020805459712	0.0444721258824975	0.12532531990629	-4.20700205409713
NOMO2	-0.386917620366533	-0.213141665900028	-2.19813755402403	0.0446466174940761	0.125654913153431	-4.2105115397205
PACSIN2	-0.611537067505661	0.0332328075593782	-2.1951622397395	0.0448984796844575	0.126194841472727	-4.21555189663481
ALDH7A1	-0.515400916946901	-0.592318844866472	-2.19450818274148	0.0449540231986181	0.126194841472727	-4.21665946679306
QKI	0.457411189213801	-1.38391809005592	2.18885286964098	0.0454369569693667	0.127386795919252	-4.22622944255354
MRPL45	-0.505044766636422	-1.54105615276	-2.1877636286551	0.0455305254195709	0.127485471174798	-4.22807129522558
ATP6V1F	0.487854409123837	0.210396268154298	2.18413406186414	0.045843610208978	0.1281977524922	-4.2342055049929
PABPN1	0.599333721179386	3.47513063941031	2.17997396862736	0.0462049215120644	0.129042901000446	-4.24123025201323
RPS18	0.647269141880924	1.5706120957262	2.17853442972663	0.0463305636425972	0.129228545332608	-4.24365954323013
PTBP1	0.40385497133332	2.22433123566666	2.17613263828144	0.0465408981702389	0.129649644902808	-4.24771093902733
ZFR	0.64507559897095	0.16334722369518	2.1735811439203	0.0467653151581686	0.13010885134451	-4.25201246459503
SRRT	0.642111783797889	-0.856445674173817	2.17247513074787	0.0468629068707836	0.130214489320345	-4.25387630811454
CRELD1	0.450035465920129	-0.953067753837569	2.17039935882068	0.0470465787595368	0.130558739530913	-4.25737312537624
EPDR1	0.777166140780012	0.759702865331654	2.16590472081684	0.0474465753837257	0.131388502743916	-4.26493910603381
NRP2	0.542116598447035	-1.10474921593606	2.16568845290805	0.0474659014033651	0.131388502743916	-4.26530296283203
HSP90AB1	-0.556245362834999	2.52511851475083	-2.16185039134668	0.0478100947238271	0.132173730223846	-4.27175727481996
PDCD10	0.851315052738602	-0.965722320955213	2.15614027765155	0.0483264620029603	0.133432355264811	-4.28134927078338
ATP6V1H	-0.597696571434683	-0.612781011534531	-2.15505201449774	0.0484254592706193	0.133536872534132	-4.28317593765385
ADIRF	0.658056826338252	1.86686028501742	2.15428766049184	0.0484951035814363	0.133560285273464	-4.2844586443945
SF3A2	0.628189287545107	-0.590692582704198	2.15295996514888	0.0486162978135286	0.133725433784315	-4.28668618982381
TUBB3	-0.516617777777777	3.3075325	-2.15048503947508	0.0488429634182247	0.134179914597991	-4.29083668259503
OGDH	-0.891413469311431	-0.00730438466662226	-2.14889342334289	0.0489892486753963	0.134412712446062	-4.29350459472914
SFXN3	-0.485264327377832	-0.818467289047794	-2.14600113211591	0.0492561191538893	0.134975362900996	-4.29835021435584
GRPEL1	0.527155982885	0.718992435886945	2.14469885578622	0.0493767190925659	0.135136283832286	-4.30053092798325
CAD	-0.456134899001909	-0.564590088389844	-2.14377599066743	0.049462348514632	0.135201212961147	-4.30207590184781
RASA1	-0.422832159876269	-0.991970541873113	-2.14242727299881	0.0495877388523732	0.135374527066979	-4.30433319964441
POR	-0.460650571205816	-0.714784511420056	-2.14156702446163	0.0496678699760278	0.13542261912071	-4.30577259365413
ALYREF	0.393073079709489	0.611778646665849	2.14090767943759	0.0497293683767444	0.13542261912071	-4.30687563376228
COMMD8	-0.585108929059672	-1.40581950036579	-2.13825163429204	0.0499778180383602	0.135806514376852	-4.3113172943904
SRSF11	1.15759701572536	-0.632591174369255	2.13807153985236	0.0499947058420279	0.135806514376852	-4.31161836318297
MRPS22	-0.449075594438393	-1.22002586500557	-2.13473765825596	0.0503082863603422	0.136276058358449	-4.31718940191325
CCT4	-0.486227314628421	1.36149256764273	-2.13434216394658	0.0503456066299255	0.136276058358449	-4.31784999724455
RAB21	0.428742107613436	-0.520062764678577	2.13410282067388	0.0503682043722816	0.136276058358449	-4.31824974309796
SMARCA4	0.48702228184541	-1.42962691930683	2.13358475743666	0.0504171497956166	0.136276058358449	-4.31911492355906
SH3BGRL3	0.930051249999999	3.136274375	2.13065809107853	0.0506944824116568	0.136856303568676	-4.324000551208
GOLGA4	-0.714455532987417	-0.62240688979018	-2.1265679179358	0.0510844353266749	0.137738773769701	-4.33082280186086
API5	0.350314399811986	-0.558825254450743	2.12526278287759	0.0512094483968248	0.137905592230167	-4.33299832044313
PTK7	0.935732351024171	-0.408390831730124	2.1201763105233	0.0516993638195161	0.139053461307664	-4.34147045066522
MAPRE2	-0.332535040417447	-2.05063110656433	-2.11939480359379	0.0517750193798829	0.139085660917176	-4.342771229928
TOP2A	0.38747857758593	0.220014305794933	2.11796330394652	0.0519138644310666	0.139287321765908	-4.34515325655622
EIF4B	0.469985608554485	0.382210404258505	2.11666383020726	0.052040201828548	0.139352860212805	-4.34731488108574
COASY	-0.547934176199386	-0.81079205452986	-2.11639982314392	0.0520659038157732	0.139352860212805	-4.3477539640173
SEC61A1	-0.539383292089118	0.113122507068667	-2.11474909265579	0.0522268741867923	0.139530730741243	-4.35049874029581
HCFC1	0.653774466252055	-0.779057436687839	2.11440857975697	0.0522601363307402	0.139530730741243	-4.35106479709972
H2AX	0.722583046093228	2.49886346749106	2.11300083278915	0.0523978563476994	0.139633204950092	-4.35340449254312
ACSL4	-0.619247076795134	-0.206233771484962	-2.11270963086787	0.0524263864739357	0.139633204950092	-4.35388837486769
MMP2	1.32279667428452	0.00823103439772981	2.11047788573878	0.0526455155926447	0.139932165913994	-4.35759567247142
RRAS	-0.590285647855647	-0.70585581779485	-2.11026180607952	0.0526667767313659	0.139932165913994	-4.35795451001572
MRPL22	0.480829265982258	-1.57235126630313	2.10684551010574	0.0530039781833286	0.14065697248164	-4.3636253557683
ROCK2	-0.739789431052889	0.874578828089247	-2.10400367012147	0.0532859959018625	0.141091406796514	-4.36833904477241
CSTB	-0.699984023440159	2.33630008154836	-2.1038941579161	0.0532968913036284	0.141091406796514	-4.36852062448128
PKM	-0.5175298292858	4.19969060908734	-2.10057251120265	0.0536283412872085	0.141796970183128	-4.37402585928715
EEF1B2	0.511176455052862	2.02522802247357	2.09987277143845	0.0536984067534809	0.141798363902139	-4.37518502315441
DHX15	0.46778263471827	1.10806189676073	2.09927109691285	0.0537587203804813	0.141798363902139	-4.37618157635268
HLA.C	0.685509815304895	-0.174276873423578	2.09801892005719	0.0538844426558792	0.14195853167725	-4.37825508358086
RPS3A	0.671792231972061	2.23262402290286	2.09438234654851	0.0542511041796178	0.142752303046127	-4.38427333989139
HSPA4	-0.493534968505565	0.572443941452474	-2.09273955772789	0.0544174932188528	0.143017816113086	-4.38699025977144
UCK2	-0.758319684448711	-1.53013113131368	-2.09140621618704	0.0545528857096992	0.143142514030501	-4.38919458890107
TIMM13	0.515142166175614	0.741210133276874	2.09098204210981	0.054596022979582	0.143142514030501	-4.38989569622543
GREM1	0.83082871134836	-0.876491212358535	2.08769197530711	0.0549316820664741	0.143783167374573	-4.39533126120883
PHB1	-0.454763112754398	1.08113215558943	-2.08729760056033	0.0549720443030076	0.143783167374573	-4.39598251450722
BLVRA	-0.527176433407072	0.18463638929912	-2.08295007651342	0.0554188049986636	0.14476230478911	-4.40315757843603
EEF1A1	-0.482327218312696	4.78186375195476	-2.08236716034964	0.0554789602145078	0.14476230478911	-4.40411901803881
PLXNB2	0.725484897878318	-0.652451468233593	2.07998476589901	0.0557254416405814	0.145231938595501	-4.40804698686418
PIN4	0.425953189865264	-0.823265310410211	2.07823790965496	0.0559068105973181	0.14553095869433	-4.41092561888354
RPS23	1.11549995265049	2.40534075443629	2.07654057885502	0.0560835576957966	0.145817250009071	-4.41372142510875
CAPN2	-0.555552298094298	1.1030491958159	-2.0717010957322	0.0565903307403286	0.146813816109505	-4.42168633453811
H2AZ1	0.829813907004796	1.97857415760871	2.07159681126087	0.0566012972363567	0.146813816109505	-4.42185786034402
DPH5	-0.40128554997386	-1.11733183633354	-2.06994401123271	0.0567753658577653	0.147090627560331	-4.42457575873247
ARHGDIA	-0.504342720024312	2.94904416145104	-2.06928286963021	0.0568451332871064	0.147096885188436	-4.42566263380446
PDCL3	0.811917419376146	-1.24651572962369	2.06254828229091	0.0575603082297226	0.148771258193745	-4.43672343054373
EXOSC10	0.459912568499173	-1.56189211541604	2.05838299515624	0.0580067655227094	0.149747962058626	-4.44355489326489
C4A	0.363232000419832	0.0440529565405728	2.05621494468658	0.0582404046675236	0.150173605423697	-4.44710780048989
COX6A1	0.625247917059988	0.537557819735718	2.04870347070672	0.0590565714863972	0.152098528450815	-4.45940186175985
BPNT2	0.355163408318409	-0.556232549638286	2.04769223482875	0.0591672460831055	0.152110668142978	-4.46105512248158
SFXN1	-0.785598899806065	0.66732210279235	-2.04736563190427	0.0592030317181763	0.152110668142978	-4.46158898956378
DTYMK	-0.633726091739012	-0.739412930983336	-2.04559783755874	0.0593970722678224	0.152110668142978	-4.46447784631129
IVL	-0.536133728246133	0.855990921046366	-2.04552742375364	0.0594048132450439	0.152110668142978	-4.46459288600338
MGST1	-0.662866039165471	-1.03302229470393	-2.04548457974253	0.0594095237756229	0.152110668142978	-4.46466288206183
THBS1	0.493592419216297	0.953771568169629	2.04407317736946	0.0595648934941794	0.152271480167433	-4.46696831043366
UAP1	-0.54908496469553	1.80794556953353	-2.04364796571929	0.0596117745160968	0.152271480167433	-4.46766269723249
MPHOSPH10	0.756276728167605	-1.03487701309668	2.04020715403299	0.0599923814595077	0.152954467784254	-4.47327882306763
ST13	-0.641221014467327	0.318613114296879	-2.03996527051134	0.0600192211039862	0.152954467784254	-4.47367343655347
NOP56	0.371362488109802	-0.285292358221951	2.03803226219706	0.0602341052499208	0.153323176999798	-4.476826080454
DDOST	-0.411283716797357	1.13360730826799	-2.0367643364852	0.0603754375335812	0.153504022786195	-4.47889313340593
CBR1	-0.446928611111111	1.72392652777778	-2.03429333312399	0.0606517466935784	0.154027226486948	-4.48291952899992
SDF4	0.44084216681111	0.101243094762352	2.03295533851157	0.0608018448434833	0.154125113150014	-4.4850986348272
H4C16	0.638997638888887	5.48789965277778	2.03269195134802	0.0608314320216632	0.154125113150014	-4.48552750543576
VAPA	-0.349074486225145	0.44869096803952	-2.03125954942742	0.0609925694733188	0.154354312548932	-4.48785934542411
NCLN	-0.426002714711982	-0.897066826345682	-2.03028924466188	0.0611019453537624	0.154452139644233	-4.48943842224896
AGA	0.586900280497	-1.47859845496451	2.02916005454893	0.0612294572794713	0.154595531443197	-4.49127555590822
CLIC4	-0.345964550049935	1.71516024510337	-2.02628146190928	0.0615556198568178	0.155239577098487	-4.49595637336056
ANXA5	-0.468430416666667	4.669351875	-2.02077964337681	0.062183435415692	0.156642010320497	-4.50489272947861
CCT2	-0.408242110938395	1.4635197706338	-2.01899466597587	0.0623883744471888	0.156977200221959	-4.5077891493316
DDX24	0.807685933840625	0.175555897372778	2.01648867758129	0.0626771368057776	0.157382760536961	-4.51185317480859
EGFR	0.574616760144124	-0.527373000685583	2.01634541121051	0.0626936820820313	0.157382760536961	-4.51208543036875
FHL2	-0.7379985557327	-0.484326331188182	-2.01471231117028	0.0628825646438971	0.15767568448022	-4.51473228578432
SRP19	0.586530504708001	-0.916830758920211	2.01311565509304	0.0630677345459441	0.157958637899475	-4.51731894181725
SAMHD1	0.53261744414057	-0.414626351902795	2.01147066490667	0.0632590306361384	0.158111362812566	-4.51998272843279
SEC23A	-0.512610513602531	1.32636317346793	-2.01087025535117	0.0633289842119992	0.158111362812566	-4.52095469447517
RAP1GDS1	-0.480393086128689	-0.501000936646471	-2.01072517087361	0.0633458985627268	0.158111362812566	-4.52118953896506
PDCD11	0.416663318153112	-1.56593406457032	2.00710463502767	0.0637693285751464	0.158986545214749	-4.52704699865596
MRPL52	0.398740420065577	-1.00695830879054	2.00627328778278	0.0638669205274196	0.159048294677177	-4.52839117056679
GNS	0.642705489325882	0.533604031247119	2.00464284152947	0.0640587146611824	0.159185714891336	-4.5310264851803
CLPP	-0.644053683965229	-1.48022198403018	-2.0045650637193	0.0640678770098371	0.159185714891336	-4.53115216918925
NUP98	-0.466045260677943	-1.25564976057674	-2.00303962791716	0.0642478175922541	0.159273656957346	-4.53361663454655
HNRNPUL2	0.382958813752234	-0.217129731484847	2.00286513451811	0.0642684302106501	0.159273656957346	-4.53389847700344
ATP5MK	0.474431171892516	-0.708492163016961	2.00241143037662	0.0643220537712361	0.159273656957346	-4.53463123854458
SYAP1	-0.399618914243105	-1.33349615709113	-2.00098166225204	0.06449130595097	0.159511905092773	-4.53693980853458
AKR1A1	-0.559023944070538	-0.188799173443039	-1.99977328115619	0.0646346674946114	0.159685649104334	-4.53889020816708
CTSK	1.08616215460703	-0.00291543005779391	1.99815529558036	0.0648270792721678	0.159920567180875	-4.54150071630693
WDR82	-0.527825340712253	0.403470872097995	-1.99774293561711	0.0648762007885785	0.159920567180875	-4.54216584417007
GYG1	0.815772999834566	-0.795679911662811	1.99075427544862	0.0657138861820318	0.161802849404236	-4.55342685290351
ERLIN2	-0.426286393755552	-0.591907687204722	-1.98862867259877	0.0659706156461656	0.162252054697326	-4.55684755303883
CARHSP1	0.599248242420416	0.338661942145212	1.98786392874581	0.0660632042852311	0.162297005803087	-4.55807774719378
SLIRP	0.444944317801422	0.675592487766479	1.98596473929354	0.0662936538538443	0.162680157322243	-4.56113171305347
SNX8	-0.897595625660052	-0.572217199423797	-1.98058029198906	0.0669509914974123	0.164108827643489	-4.56978126008373
MDH1	-0.45603156419627	1.53701095855151	-1.977870864064	0.0672839982634039	0.164740193057482	-4.5741287129434
MACF1	-0.524838429409008	-0.169015388916921	-1.9761153239248	0.0675005692818316	0.165085378848287	-4.5769438140033
CRYZ	-0.480519617092705	-0.0724495200547133	-1.97309032989131	0.0678752329448962	0.165816005315049	-4.58179126589522
PFDN1	0.325395486680643	-0.250749621653101	1.96799472981474	0.0685106287202576	0.167181243715131	-4.58994736759245
TAGLN	-0.346483353783577	3.80223195466957	-1.96474441378301	0.0689187440320137	0.167936583267959	-4.59514367699446
MYO1B	-0.479403593193081	-1.57979032226199	-1.96430605402282	0.0689739538421976	0.167936583267959	-4.59584411617831
ADAR	0.484134733132727	-0.373470576128152	1.96136718102205	0.0693451321762796	0.16865230364476	-4.60053775644567
SCARB2	0.786584482862852	0.794671244166146	1.95911997796809	0.0696301748567445	0.169082108160263	-4.60412405899099
TMED9	0.667487224815454	0.450561347790007	1.95875403397448	0.0696766929231852	0.169082108160263	-4.60470784735995
OCIAD1	0.36699152348935	0.58689061251356	1.95814348842024	0.0697543670096534	0.169082727579448	-4.60568170978522
HADH	-0.531029027777777	1.65166909722222	-1.95276774890386	0.0704416702041854	0.170559432068671	-4.61424895560859
IDH1	-0.367186619996217	1.20763239215179	-1.94939250842013	0.0708763355162472	0.171309020600142	-4.61962119395903
EIF3J	0.398341816951803	-0.817254583325434	1.94914636099192	0.0709081294059198	0.171309020600142	-4.62001277030215
PPP1R14B	0.427978122133838	0.337898186434501	1.94692474449795	0.071195671965656	0.171686211844674	-4.62354568849337
MFGE8	0.512846238944759	-1.08233913100229	1.94672575919507	0.0712214779905104	0.171686211844674	-4.62386201214139
UFL1	-0.547643820783207	-1.24365204587312	-1.94546271525612	0.0713854774068444	0.171762356300093	-4.62586942214736
ZC3HAV1	-0.670003456984103	-1.01997766049562	-1.94500874467598	0.0714445065324349	0.171762356300093	-4.62659075546139
CWC15	0.557127716027351	-0.505475785017839	1.94461141504766	0.0714962069888455	0.171762356300093	-4.62722201067283
UBA1	-0.303742157273147	1.95779746752546	-1.94406279923521	0.0715676484583721	0.171762356300093	-4.62809349990876
MRPL12	0.420070129871416	1.08666646284207	1.94278100500213	0.0717348173769166	0.171974578651137	-4.63012911286094
LIN7C	-0.603073494553931	-0.299645406460802	-1.94071410825115	0.0720051224161446	0.172433319470241	-4.63340992717899
MTCH2	-0.846702804798521	-0.383063600905661	-1.93627669613838	0.0725885554323153	0.173426899450559	-4.64044673548307
SLC25A5	-0.46119503936796	2.49049565434471	-1.93579512434198	0.072652129279963	0.173426899450559	-4.64120985194415
DHX9	0.333185490720982	1.76338294908395	1.93574879735772	0.0726582477093686	0.173426899450559	-4.64128325764933
WASHC4	-0.346034447457014	-1.20592673131061	-1.93476169773295	0.0727887252848589	0.173535966395523	-4.6428470899957
NT5C2	-0.591655387616665	-0.421861134740386	-1.93420157789368	0.0728628576852998	0.173535966395523	-4.6437342672839
CAPG	-0.588884456062258	0.574462633079982	-1.93339681977082	0.0729694877178488	0.173600611302594	-4.64500867021608
CD81	-0.559949303343542	-0.00020685378497042	-1.93233762350263	0.0731100457329815	0.173745745245736	-4.6466855327303
CCT3	-0.400234331934867	1.97975076908094	-1.92920771793068	0.0735268235172142	0.174546285393039	-4.65163753927258
CALU	0.435113698581923	3.31401879373541	1.92847590638726	0.0736245806446836	0.17458858211508	-4.6527947138431
DIAPH1	-0.571471878820194	-0.488346554854245	-1.92754937649656	0.0737485171836466	0.174692799923085	-4.65425942289508
RPL13	0.469394110621477	1.69624209905558	1.92367724424125	0.0742685122465832	0.175733944470789	-4.66037630139929
RPL10A	0.365443603992119	2.0297449964405	1.92176258787531	0.0745268560939384	0.176154387131127	-4.66339829092464
AKR1C2	-0.762469552660114	1.95408689033661	-1.91872427710647	0.0749384797156147	0.176935826701516	-4.6681902169288
ARPC2	-0.390614722908962	1.34271041701004	-1.91455942104122	0.0755060589001075	0.178083404576495	-4.67475174200701
COPS4	-0.32758206144508	-0.281600527540719	-1.91260868611087	0.0757732326388343	0.178328386888249	-4.67782217735791
USP39	0.459232111289835	-1.45182402776061	1.91260867626743	0.075773233989146	0.178328386888249	-4.67782219284679
EIF6	-0.456379371344136	1.22191902070053	-1.90513766509981	0.0768043685530435	0.18056053920328	-4.689564596538
PARP4	-0.370147905686685	-0.712207796373627	-1.90393127438692	0.0769720527577006	0.180760175508407	-4.69145819705983
LRRFIP1	0.566338141740627	-0.487474592449564	1.90063917876634	0.0774313216429385	0.181643401147344	-4.6966220312365
NCBP1	0.427462889038121	-1.19167678884017	1.89807808924137	0.0777903149682503	0.182025350142978	-4.70063561660017
RPA3	0.317053554109219	-1.25723552484992	1.89782873758311	0.0778253470157907	0.182025350142978	-4.70102621575223
EIF3F	-0.437883474151364	0.372505942405197	-1.89769476899067	0.0778441744659071	0.182025350142978	-4.70123605961138
FIS1	0.732714303724768	1.38167911361074	1.89670139584948	0.0779839073713502	0.182096096042599	-4.7027917740086
TMEM263	0.680716850567544	1.23968043856206	1.89598231176448	0.0780851981607579	0.182096096042599	-4.7039176275292
MZT2B	0.419378917489064	-0.552983214342872	1.89570309082391	0.0781245613516095	0.182096096042599	-4.70435472970171
SSR4	0.540742811117	1.78763953627928	1.8945781718702	0.078283327774375	0.182271628847799	-4.70611533326028
H6PD	-0.457596542964245	-0.339426039834372	-1.8917564351941	0.0786828538033957	0.182511597341917	-4.71052890719301
TMED5	0.408171571135384	-0.937647602240369	1.89175277450841	0.0786833733038671	0.182511597341917	-4.71053463047747
TM9SF3	-0.406500880781175	-1.04808377479637	-1.8915103552289	0.0787177827213528	0.182511597341917	-4.71091362539894
CHMP5	0.538454146524542	-0.392992519901967	1.89125930346553	0.0787534317094945	0.182511597341917	-4.71130608603508
CPOX	-0.487258292222597	-0.942458787272583	-1.89090174839616	0.0788042290720823	0.182511597341917	-4.71186498660513
CDC42	-0.538341023780543	1.72967234158656	-1.889472580013	0.079007563389944	0.182788684791989	-4.71409832188996
HNRNPL	0.411849450348701	1.20181928852886	1.88548308316123	0.0795776651580944	0.183809843808419	-4.72032735520134
MAP2K1	-0.373092630400526	-0.403356332740343	-1.88498941987099	0.0796484663482059	0.183809843808419	-4.72109759892827
EFTUD2	0.347198670797197	-0.163500764217243	1.88462039029787	0.0797014295268192	0.183809843808419	-4.72167330349999
HEXA	-0.527297149972872	0.812265967590759	-1.88262663274326	0.0799881214320533	0.184276431653591	-4.72478250998001
TOM1	-0.466278871269533	-0.968854640034932	-1.87844587445283	0.0805923014061301	0.185472693646984	-4.73129594019269
TRIM28	0.442128910974955	0.274603934236859	1.8772133145013	0.080771204305018	0.18568874758122	-4.7332145702933
FBL	0.427777124792005	-0.0397218167948919	1.87438999008418	0.0811823462807279	0.186247007900471	-4.73760659540268
PTGES3	0.522770189230657	1.09475797683351	1.87437459578343	0.0811845931873848	0.186247007900471	-4.73763053232358
SEL1L	0.43939567177077	-1.33382372620936	1.87252040808329	0.0814556332596431	0.186545376320671	-4.74051279068015
RPL11	0.450381033926887	2.54445323303656	1.87231656243077	0.0814854803158977	0.186545376320671	-4.74082955657836
CUL2	-0.317216989450203	-1.07226064701524	-1.870408241543	0.0817653724256711	0.186990129191273	-4.74379399328817
MTX2	-0.570550512063878	-0.706190135568001	-1.86883358801309	0.0819969744694465	0.187323632051539	-4.74623874285859
IPO5	-0.453589343367396	0.98546064390592	-1.86715649918823	0.0822442892787935	0.187625857386415	-4.74884117621085
MRPS25	0.477194689844115	-1.08051947916449	1.86677198939433	0.0823010857949567	0.187625857386415	-4.74943764481686
RAVER1	0.474644644407	-1.66436406324014	1.86418005136511	0.0826848625845954	0.188304212601414	-4.75345645477905
COL6A2	0.524026724524981	0.689102590009422	1.86167453919794	0.0830573655628618	0.188868273584644	-4.75733807958763
EEF1E1	0.417210478194215	0.049244577142676	1.86135151741213	0.0831054995031334	0.188868273584644	-4.75783828801162
SNRPD1	0.317200489760748	2.38785552265815	1.85890296796328	0.0834711742589762	0.189080983356779	-4.76162824115239
PSMC5	-0.329496014175246	1.7959929651346	-1.85869900339845	0.0835016999119882	0.189080983356779	-4.76194380959972
NHERF1	-0.364882715048552	-1.38081727269429	-1.85809984373342	0.0835914288685448	0.189080983356779	-4.76287069278641
NSF	-0.576810586117403	1.00214998471908	-1.85784827851746	0.0836291284880589	0.189080983356779	-4.76325980354828
EPHX1	-0.388289580855976	0.55019289158061	-1.85782929881439	0.0836319734078062	0.189080983356779	-4.76328915928928
NUP93	-0.54674827233047	3.40506963428501	-1.85671268609523	0.0837994980537778	0.189263809461686	-4.76501589685791
PTPN11	-0.482649494761242	-1.40085556611421	-1.85589248759207	0.0839227430908768	0.189346354246358	-4.76628385938833
CAPRIN1	-0.607605223180429	-0.0948035056789976	-1.85147625575573	0.0845891279744834	0.190583347001151	-4.77310520284378
PHGDH	-0.377933991932117	-0.496762209397009	-1.85070987056878	0.0847052518453287	0.190583347001151	-4.7742879683893
RPS15A	0.455968194444445	1.73144409722222	1.85052821416491	0.0847327975907133	0.190583347001151	-4.77456827613967
EIF3L	-0.378331969327641	-0.0461265618007844	-1.84717942320823	0.0852420330050522	0.191326591284726	-4.77973270050525
UCHL3	-0.422881012570177	0.377693766451381	-1.84693505489358	0.0852792998323905	0.191326591284726	-4.78010933788025
MOGS	-0.38954078942016	0.34172038115664	-1.84625994049283	0.0853823322746794	0.191326591284726	-4.78114971417521
DPM1	-0.493968497222508	-0.837674899001386	-1.84575954555811	0.0854587716933532	0.191326591284726	-4.78192069267709
LMNB2	-0.305179676028866	-0.405304376457094	-1.84548157371396	0.0855012605741267	0.191326591284726	-4.78234892033236
GMPPA	-0.417635928847689	-1.31465711542033	-1.84367315229425	0.0857781445647722	0.191749711084404	-4.7851339174336
ATP6V0D1	-0.478114573134913	-1.15751736568241	-1.84239039872934	0.0859750297285433	0.19199331792141	-4.78710837402258
MME	0.792255061920294	2.36122149681763	1.84132743449614	0.0861384858581783	0.192161852006396	-4.78874389169633
U2AF2	0.518547244668866	0.547219422716886	1.83925724395204	0.0864576235996356	0.192676989736331	-4.79192752076434
SETD7	-0.281242527698004	-0.640542130546542	-1.83856988233764	0.0865638194608158	0.192717004793498	-4.79298409393811
SUMF2	0.285850198166732	0.13384244922328	1.83656134588486	0.0868748012778555	0.193127515375075	-4.79607012491103
SERPINC1	0.545642815659541	0.85938796942673	1.83623729359295	0.0869250675886899	0.193127515375075	-4.79656782512195
DDX42	0.498796252182225	-1.05550204815179	1.83562683318384	0.0870198314091024	0.193141577029959	-4.79750526391277
RPS6	0.851525960094376	1.99232732743941	1.8348614142982	0.0871387801619842	0.193209234389618	-4.79868039259614
STAU1	-0.46374970628369	-1.27473362416552	-1.83296892110206	0.0874335029414292	0.193654792339888	-4.80158460775886
CSNK2B	0.449827020674279	-1.39895890341568	1.83243335250584	0.0875170696151416	0.193654792339888	-4.80240615802206
THRAP3	0.436881452128356	-0.557055718186397	1.82239607467723	0.0890964466184345	0.196950039893382	-4.8177759425515
ARCN1	-0.524016866502724	0.581463205990701	-1.8217250824841	0.0892029275909821	0.196986040302027	-4.8188015675711
MAN2B2	0.750624155118886	-0.346646384045703	1.81875661746391	0.0896753590106585	0.197829276847756	-4.82333614136175
EML2	-0.674616077291805	-1.34062906868451	-1.81798887503652	0.0897979071020097	0.197899726650645	-4.82450819073612
POLR2A	0.933855551617396	2.26807386805066	1.81553435632571	0.0901907009340326	0.198565010927346	-4.82825325899157
CAND1	-0.34370495245248	0.735533078308398	-1.81444898740272	0.0903648780328625	0.198677321148152	-4.82990830472255
PRPF19	0.308460052178476	0.507391445102043	1.81408315892056	0.0904236525738382	0.198677321148152	-4.83046600783988
PRDX5	0.374427185152821	2.00501706479863	1.81189348753341	0.0907761595070535	0.199251389309955	-4.83380269685931
C11orf98	0.485945787734744	0.0670478977738232	1.81055359269447	0.090992466085451	0.199525648524724	-4.835843242843
NMT1	-0.370876891164616	-0.651494293640704	-1.80736265121109	0.0915094426107433	0.200457996651819	-4.84069901733662
PITHD1	-0.34548842466106	-1.89055151897027	-1.80667592261997	0.0916210427249275	0.200501360031304	-4.8417433446614
SERPINE1	-0.597486155430803	2.25661747784015	-1.80585090461596	0.0917552760601569	0.200594117032415	-4.84299764751386
PON2	0.506920060522043	-0.359341247826655	1.80477610591046	0.0919304115565941	0.200751230935867	-4.84463116793578
MAT2A	-0.459486687523059	-0.217824729782183	-1.80428226628703	0.0920109808456056	0.200751230935867	-4.8453815222515
PYM1	0.33483362009869	-1.21938482947684	1.80305670938171	0.0922111997641893	0.200987285713562	-4.84724311886681
CTPS1	-0.521513279758184	0.113763173476328	-1.79987915861928	0.0927321177614379	0.201921181646042	-4.85206609729441
G3BP2	-0.594710838892382	-0.890859046822001	-1.79831274481027	0.0929898704683112	0.20218093776288	-4.85444169958317
H2BC11	1.60523492587107	2.62393059262002	1.79802942823498	0.0930365578991274	0.20218093776288	-4.8548712363156
PLP2	-0.25368157575829	0.303493349127108	-1.7970234099478	0.0932025065967822	0.202306820253972	-4.856396121977
GMPS	0.299020264814864	0.0367467282566182	1.79576826149566	0.0934099188474178	0.202306820253972	-4.85829788484776
RBMX	0.327004511362897	1.52396191098522	1.7954359901833	0.0934648948822286	0.202306820253972	-4.85880119368452
IDE	-0.380851362533358	-0.723353550531651	-1.79519660840915	0.0935045196327631	0.202306820253972	-4.85916376188116
G3BP1	-0.417019727702163	0.116816103225712	-1.79487583028477	0.0935576412346666	0.202306820253972	-4.85964956593847
EIF4A3	0.378596146684043	1.09801568436343	1.79354508957152	0.0937783008270304	0.202583391697561	-4.86166433486349
HLA.B	0.620986507412451	0.82796287552013	1.79177786305862	0.0940720502854237	0.202947102111765	-4.86433851094896
TNC	-0.524510778925427	-0.297309639606951	-1.79137946968287	0.0941383840003264	0.202947102111765	-4.86494113447372
ATP1A1	-0.447815956126317	0.220328272061573	-1.79078289159032	0.0942377935808193	0.202947102111765	-4.86584338249793
ANXA2	-0.379245063650623	4.99338413484136	-1.79029977571759	0.0943183647634807	0.202947102111765	-4.86657389583682
PRKAA1	-0.729045370461451	-1.40191343007191	-1.78871735660506	0.0945826986738979	0.203315564865938	-4.86896578877038
MCM2	0.531266821577186	-0.110903718861882	1.78636909583307	0.0949761713568325	0.203960627574555	-4.87251284430564
BMS1	0.474760970804119	-0.627871612218285	1.78552790193412	0.0951174733333928	0.204063420196591	-4.87378276056106
COX5B	0.397147083333333	1.95584506944444	1.78291919833597	0.0955568620641347	0.204804893766506	-4.87771862970955
DECR1	-0.534326221949689	-0.72842052530454	-1.78103917366839	0.0958746308537355	0.205284503710351	-4.88055286888086
RBX1	-0.310802228659398	0.111897998894978	-1.7790727448105	0.0962080039755018	0.205424841198983	-4.88351535687443
ESYT1	-0.374549676748945	0.234471268844575	-1.77900687134341	0.0962191893797726	0.205424841198983	-4.883614561746
USP7	0.332785082744832	-0.58275695456779	1.77898825854227	0.0962223500671061	0.205424841198983	-4.88364259204496
GBA1	0.371605451329563	1.06142012586136	1.777407892812	0.0964910511121693	0.205707128110107	-4.88602190075216
LSM8	0.367555989150047	-0.560301539679357	1.77710308844409	0.0965429516084523	0.205707128110107	-4.88648064378434
PDRG1	0.349633634371155	-1.65685194058658	1.7749469778811	0.0969107881595186	0.206289630936051	-4.88972426332545
KTN1	-0.771208397136836	-1.06458781149059	-1.773954779894	0.0970804748152061	0.206449617328539	-4.89121607695105
TXNL4A	0.456206382234566	-1.64131626163524	1.77285812938425	0.0972683304752177	0.20656388816348	-4.89286432750173
RPE	-0.440702545369603	-1.12284936394034	-1.77253717577241	0.0973233703847166	0.20656388816348	-4.89334659469916
PDXK	-0.36685271686957	0.551299564720308	-1.77071626909905	0.0976361564474578	0.207026568622571	-4.89608165854779
AIP	-0.503025175037132	-1.02071545622154	-1.76757811817903	0.0981772960334819	0.207972080055407	-4.90079109855374
ENAH	-0.342091487881701	-0.525985159246136	-1.7636381275811	0.0988604518597018	0.209216305098439	-4.90669637506582
GC	0.595161157496875	0.194315183365555	1.75901621096935	0.0996671897631589	0.210543445824918	-4.9136130681004
SF3A3	0.427951112026318	1.11100416539372	1.75836473498173	0.0997813679339442	0.210543445824918	-4.91458707383055
SLC25A1	-0.310461356046922	-0.118617455253205	-1.75782581582771	0.0998759064384153	0.210543445824918	-4.91539262518534
VBP1	0.430905296528832	-0.337663504934265	1.75752105236196	0.0999294037261555	0.210543445824918	-4.91584810194513
HMGA1	0.458814583333334	3.27980215277778	1.75729229511958	0.0999695756961721	0.210543445824918	-4.91618995245528
ATP2B1	-0.702615822427752	-1.35298065632594	-1.75348006573573	0.100641137754908	0.211681527740313	-4.92188270458837
EIF2S2	0.651383160966717	-0.476616530784428	1.7531254765676	0.100703803718949	0.211681527740313	-4.92241180740795
MYO1C	-0.34403412602748	0.680078648313893	-1.75174906430253	0.100947380545147	0.211989499144808	-4.9244649842571
NDUFV2	-0.266444095495786	0.140927792997978	-1.7412114633257	0.102829413967021	0.215734332472598	-4.94014960656109
LONP1	-0.732266076525572	0.613496290310395	-1.74006594356936	0.103035853629421	0.215810566045909	-4.94185099196361
WTAP	0.835731433716504	-1.13293111179756	1.73991335794963	0.103063379297566	0.215810566045909	-4.942077565781
PAPSS1	-0.528735836827997	-0.608018566327542	-1.73855592417578	0.103308538047292	0.216116711777094	-4.94409265219489
LAMTOR2	0.332727652653377	0.0572571219191819	1.73491469658536	0.103968692761895	0.217096131949098	-4.9494929939727
DFFA	-0.27355020681124	-1.22070683412701	-1.73487709949593	0.103975528396867	0.217096131949098	-4.94954871658634
POFUT1	0.49217243039155	-0.406417799724447	1.73194067571396	0.104510628555633	0.217970491907455	-4.95389838370518
PPP2R2A	-0.702905619766007	-0.180296536318002	-1.73148490659435	0.104593899047167	0.217970491907455	-4.95457307963053
LMF2	0.594720972042389	-1.69315710842318	1.73000066915694	0.10486547773774	0.218328125242349	-4.95676947009615
EIF2A	-0.380184157523007	-0.445551593482066	-1.72887032929783	0.105072716784443	0.218551250911641	-4.95844134330795
ITIH3	0.726895977382894	-0.508376321630617	1.7253642655035	0.105717813567652	0.219683829525931	-4.96362262952792
CRK	0.675612811514328	-0.320978553507203	1.72378702703461	0.1060091476945	0.219917063220979	-4.96595126392022
IFI16	0.514931503663794	0.25645572389677	1.72366648999175	0.106031441195829	0.219917063220979	-4.9661291680388
PUM3	0.454183060080041	-1.82078947893429	1.72126953040028	0.106475616453691	0.22058433646602	-4.96966523564421
PDLIM4	-0.427179473378019	-0.969166926141122	-1.72084119113756	0.106555162532807	0.22058433646602	-4.9702967986556
CPPED1	-0.416859679430934	-0.120297167008323	-1.72005308454629	0.106701656358294	0.220651846591067	-4.97145855260843
TPR	-0.375895361309772	-1.25117356296142	-1.7195791530652	0.10678983601042	0.220651846591067	-4.97215701231036
WDR75	0.327464419356472	-1.54645465712261	1.71818852086323	0.107048945452042	0.220978163390605	-4.97420574437743
NTMT1	-0.363802104271456	-0.598078776508604	-1.717572356189	0.107163928200015	0.22100662812921	-4.9751131572627
ACADM	-0.49290475477325	-0.750787732542679	-1.71588259280323	0.107479810757399	0.221271973911706	-4.97760055079961
PSMD13	-0.508489688853006	1.65356585001794	-1.71580026539276	0.107495221758388	0.221271973911706	-4.97772169908177
PPP1CA	-0.364664270676566	1.15504432410418	-1.71343534857242	0.107938740914147	0.221975715778246	-4.98120015931209
AKR1B1	-0.695225706535479	2.03923589673226	-1.71058557726776	0.108475316838542	0.222869324529986	-4.98538761928556
NOP16	0.336193617066414	-0.0172727107558971	1.70670367067749	0.109209983225251	0.224167860304464	-4.9910843820043
MLEC	-0.493028367143332	-1.04896486341983	-1.70554385994103	0.109430324232886	0.224409228286031	-4.99278478273583
PRPF31	0.376684370373589	-0.866557695129697	1.70233657009753	0.110041669172157	0.225266706491729	-4.99748305820311
BZW1	-0.649465428409688	-0.0610689358508603	-1.70226811021531	0.110054750836389	0.225266706491729	-4.99758328018104
UCHL1	-0.251525613805798	2.37370685033369	-1.7002035658299	0.110449893079543	0.225863826297493	-5.00060443283731
PSMG1	0.387064517531285	-1.44325305674946	1.68736941651	0.112934159466498	0.230727974064389	-5.01933121091432
NUMA1	0.346856295527279	-0.0334177416888649	1.68546365800433	0.11330717301655	0.231273706418828	-5.02210399558915
ARPC1A	-0.312313912517752	-1.05546614226688	-1.68339119875157	0.113714032164395	0.231744601492075	-5.02511697082578
WDR5	0.277683548989576	-1.22456891854993	1.68320780109261	0.11375009743567	0.231744601492075	-5.02538347926861
RPLP2	0.547559201892143	4.10000470460948	1.68176727205	0.11403372482374	0.232105922660809	-5.02747614826893
TMX1	0.334999813223895	-0.242765308494996	1.67411471833659	0.115550783891501	0.234974778416238	-5.0385731575173
SH3BGRL	0.538243605814396	1.04337482511618	1.67148432367284	0.116076275300602	0.235823800238619	-5.04237974174033
GJA1	-0.409479694239019	-0.804672882769548	-1.66868148246843	0.116638500810478	0.236745804619038	-5.04643149709647
NDUFS5	0.278671060546813	-0.8022143810102	1.66583441273894	0.117212017289761	0.237688993278401	-5.05054254736969
TXNDC5	-0.32761468515282	2.10098859257641	-1.66454628960878	0.117472301147004	0.237995830895228	-5.05240100414579
AKR1C3	-0.912017298045762	1.72264573235621	-1.66217873788985	0.1179520070965	0.238746231231469	-5.05581431567522
EMC7	0.289646248383319	-1.02333512637194	1.66151019284573	0.118087772835787	0.238799718401259	-5.05677757240061
MATR3	0.277356495536829	1.32315533110175	1.65920309623591	0.118557330882888	0.23952748441094	-5.06009970433485
ITGA2	0.38763318467044	0.530652286166341	1.65477891315777	0.119462302986253	0.241132781628445	-5.06646170628182
YWHAB	0.350239919142659	1.99470343179355	1.65132048582731	0.120173889068137	0.242345128093085	-5.07142700430672
SRM	-0.402063122869247	-0.318638651910697	-1.65045302490306	0.120352947321698	0.242482321910137	-5.07267133110359
LSM5	0.406515522630355	0.760701714488676	1.64891411039647	0.120671172806256	0.242816305385444	-5.07487774010371
GCN1	-0.349908425476555	0.516924190628783	-1.64810036088261	0.120839738601668	0.242816305385444	-5.07604388834002
GRSF1	0.504842208601154	-0.162055186207185	1.64761836960331	0.120939677684306	0.242816305385444	-5.07673442579909
ACOT9	-0.741884027651082	-0.872313672127072	-1.64750384622848	0.12096343418469	0.242816305385444	-5.07689848071556
MTREX	0.349852165980354	-0.817270780868462	1.64244688150761	0.122016471766678	0.244705210595431	-5.08413492325484
PRPF4	0.289453180169474	-1.16331061066396	1.63981442374569	0.122567770526719	0.245152026177812	-5.08789598632793
LIMA1	-0.329605364270111	1.01992606786494	-1.63966991035716	0.12259809723875	0.245152026177812	-5.08810233839976
HRAS	0.346562039309199	-0.0246914060664906	1.6393496567152	0.122665326839735	0.245152026177812	-5.08855958785857
RBM8A	0.547366739887458	-1.23928120910235	1.63924043701909	0.122688262185141	0.245152026177812	-5.08871551496248
SNW1	0.486496733249497	-1.11887165197496	1.63504599045781	0.123571871608462	0.246691926501719	-5.09469837955628
NAA15	-0.801099869765495	-0.610395076341028	-1.63272226801083	0.124063750964288	0.24744770055343	-5.09800841296383
CCN1	-0.719447806072301	0.141674153875189	-1.63132471012006	0.124360394851087	0.247631791329607	-5.09999763009918
C12orf57	0.379366225079717	0.722111149828152	1.6312191851512	0.124382818264001	0.247631791329607	-5.10014778233886
CTTN	-0.33903523974441	1.11615609209443	-1.62637134019944	0.125416721039195	0.249462767531514	-5.10703869606766
RPL14	0.821090261879367	1.9877823475329	1.62562249748729	0.125577085633823	0.249554463170401	-5.10810188571425
AKT1	-0.336848277702659	-0.411088271252058	-1.62421664671353	0.125878625525619	0.249926289225412	-5.11009697952333
PRPS1	-0.523603071037299	0.128931741228187	-1.62063362645211	0.126649965792438	0.251229359937044	-5.11517645111144
SUPT16H	0.282589117953245	-0.348272351649738	1.6192308914855	0.126953047877408	0.251602047698965	-5.1171629540494
CRIP2	0.252823470819414	-0.976023696645467	1.61847501413092	0.127116625177775	0.251697832627617	-5.11823291326929
CCAR1	0.397304216290299	0.176324627878306	1.61723473923366	0.127385422405351	0.252001596497542	-5.11998780692612
RPL18A	0.337619998103582	1.29986998981379	1.61610332912662	0.127631052235635	0.252259020889256	-5.12158786289155
TUBB4A	-0.570200184245685	2.37905032454382	-1.60932849082011	0.129110408345493	0.254952198758189	-5.13115288375783
RNH1	-0.600581372873716	1.32393124199241	-1.60802797418197	0.129396068278642	0.25506498281719	-5.1329858580426
P3H1	-0.376586434570722	0.0158839002917363	-1.60800509149017	0.129401099341322	0.25506498281719	-5.13301810025848
PLAT	0.255082619739146	0.00827283254295459	1.6068335155782	0.1296589103048	0.255342705235061	-5.13466845526977
AP2A1	-0.486579863356488	0.542309415639063	-1.60510268346655	0.130040594996568	0.255863657182436	-5.13710510043679
RAB5C	-0.383849997837781	0.623341900846285	-1.60409191405968	0.130263936379921	0.256072400588431	-5.13852721438622
SYNCRIP	-0.414458884757533	2.23519252511048	-1.60288827042237	0.130530324744581	0.256365314066695	-5.14021989079958
GSDME	-0.703580428869629	-0.529519077791583	-1.59968064704979	0.131242512954741	0.257154447605958	-5.14472647664395
NPM3	0.266959262079847	0.663723106573921	1.59956425404399	0.131268418183765	0.257154447605958	-5.14488988728369
CDV3	0.377114305555555	0.376462708333333	1.59948817987417	0.131285352143152	0.257154447605958	-5.14499668762724
ALDH9A1	-0.432243133776405	-0.112245101182215	-1.59723580178389	0.131787576008339	0.257735277528065	-5.14815720773362
ARFIP1	-0.378016584852212	-1.03468146755764	-1.59671949990744	0.131902930007603	0.257735277528065	-5.14888124554389
PA2G4	-0.337112070219021	0.914020631557156	-1.59654077483236	0.131942881546185	0.257735277528065	-5.14913184363887
SPR	-0.475864141612152	-0.52400876104553	-1.59594325237752	0.132076524755614	0.257735277528065	-5.14996951483516
NDUFAF2	0.455022650276518	-0.486836689797613	1.59529290935839	0.132222113677835	0.257735277528065	-5.15088098936878
STRAP	-0.371310833333334	1.74814402777778	-1.59499010476713	0.132289947852088	0.257735277528065	-5.15130529116153
GRHPR	-0.383644654010121	-0.277872606559762	-1.59361668490343	0.132597995095842	0.258105188314901	-5.15322908245895
PRSS23	0.364404095788663	-1.68991812895389	1.59194241213558	0.132974351670089	0.258607287664715	-5.15557273707209
ALG5	-0.334818136012551	-1.70219376223937	-1.59007661887972	0.133394836432877	0.258703860865639	-5.15818247362589
TUBAL3	-0.59392015818703	-0.729673282532272	-1.58991498354458	0.133431316887543	0.258703860865639	-5.15840845765997
RAB10	-0.314712452411263	2.156916409009	-1.58958045122808	0.133506846617398	0.258703860865639	-5.15887612018986
RPS14	0.391861805555555	1.94586673611111	1.58955371835946	0.133512883864181	0.258703860865639	-5.15891348870726
GBE1	-0.280438958585698	1.23072416903499	-1.58909604266031	0.133616279787747	0.258703860865639	-5.15955318273381
ATP2A2	-0.348608093331423	1.13173629594664	-1.58843826093571	0.133765002661329	0.258762414359914	-5.16047234162572
AP2S1	-0.393785006599063	-1.15404894435736	-1.58597627603791	0.134322908674827	0.259611710217542	-5.16391028175184
PPP1R8	0.60892945586132	-1.45507683053772	1.57603599282786	0.136595724193647	0.263771053615318	-5.17775327689337
WDR26	0.420944693499516	-1.63364298579186	1.57447439020231	0.136955746162254	0.264029614511088	-5.17992247744111
UROD	-0.343532668669196	0.168494269937575	-1.57440348277274	0.136972112809842	0.264029614511088	-5.18002093835388
RPL27	0.539208842133804	1.44649905115532	1.57388300155315	0.137092299842296	0.264029614511088	-5.18074357543271
PSMF1	-0.228523459507224	-0.502893490045065	-1.57082736599799	0.13779970757058	0.265158203818631	-5.18498265919087
TRIM25	-0.498084153761149	-0.406201612081313	-1.56750497365304	0.138572399565415	0.266410317474354	-5.18958527689173
RBBP7	0.393866305990709	-0.0915932275038346	1.56648093761525	0.138811303367864	0.266634904622176	-5.19100253170515
DDX17	0.290190197672835	0.480592628046639	1.565681375359	0.13899808200048	0.266759060710939	-5.19210866612557
PRKACA	-0.567907834553614	0.308549567264713	-1.5644923456348	0.139276236298746	0.267058209022354	-5.19375286756253
FKBP7	0.929346156089885	0.466891510409313	1.5573550375228	0.14095586734994	0.270041766923043	-5.20360396906259
NUDT21	0.355569146477631	-0.318409571173436	1.55343220641324	0.14188634190439	0.271586126835397	-5.20900486910129
NAMPT	-0.406436895980625	1.48968718999271	-1.55217198135269	0.142186365449408	0.271755854594646	-5.21073789251274
STAT1	-0.437253602354566	1.12287628703959	-1.55201458658062	0.142223874451319	0.271755854594646	-5.21095426737568
APEX1	0.284115616382312	-0.0872561437544477	1.55061941643062	0.142556727069132	0.272153751677434	-5.21287156886046
PSMG4	0.384687608144943	-0.975940144701065	1.5477340805561	0.143247193527538	0.273233074815845	-5.2168328561904
STX7	-0.563079933693517	-1.17087238431643	-1.54662785967106	0.143512665560555	0.273500577298649	-5.21835020803042
NT5DC1	0.346045734696952	-0.899131731767354	1.53764555256496	0.145683729983633	0.277396047327161	-5.23064236854926
GDF15	-0.528627135599127	0.82812873865309	-1.53295995204981	0.146827253087498	0.279119075208817	-5.23703437367668
FAM107B	0.336965484831921	-0.425489948625409	1.53289058608397	0.1468442387431	0.279119075208817	-5.23712889717438
PCBP2	-0.309080277777778	1.85789458333333	-1.53082663803201	0.147350398681599	0.279764912586076	-5.23994000133413
IDH3B	-0.616446116501869	-1.47540399786351	-1.53046105212835	0.147440208052461	0.279764912586076	-5.24043764938544
MTAP	-0.351457916964221	-0.0201275536166737	-1.5294188412	0.147696490210257	0.279877101916677	-5.2418558777736
STAT6	-0.49093542310054	-1.5412990824847	-1.52917855231242	0.147755631185865	0.279877101916677	-5.24218276240576
DENR	0.449708483471633	-1.25376003666415	1.52517810123057	0.148743182637475	0.281503562287907	-5.24761952080236
MAN2B1	0.584245804819524	-0.933957362407242	1.52410985393237	0.149007830904389	0.281760262073754	-5.24906958783178
TIMP3	0.434545236509503	1.41399189597751	1.5212529875124	0.149717545795552	0.282717796777814	-5.25294400573948
DDX50	0.423431220717788	-0.981270895586106	1.52087267326793	0.149812239781517	0.282717796777814	-5.25345938727539
NIF3L1	-0.437237916912906	-0.72309047040091	-1.52048777005252	0.149908127792734	0.282717796777814	-5.25398089366749
DNAJC10	-0.495663760208556	-0.384378883404466	-1.51999077231773	0.150032017612402	0.282717796777814	-5.25465413749225
ILF2	0.265865622631866	1.13565814792945	1.51686828771765	0.150812355803379	0.283943262995328	-5.25888031624376
OSBPL8	-0.319428484174048	-0.841117093760566	-1.51417912554003	0.151487140970804	0.284968058467041	-5.26251501425448
C3	0.38785224364284	-0.291013023136768	1.51357406262435	0.151639317916478	0.285008838493622	-5.26333218553187
SP100	0.676687036122653	-0.0262267102768931	1.50668353126172	0.153381423402436	0.287962485118183	-5.2726216731028
COPS3	-0.274333072153867	0.237854171503506	-1.50631719784872	0.153474511299251	0.287962485118183	-5.2731146926428
HNRNPUL1	0.556408234662658	0.0396882063034238	1.5032459061276	0.15425681773414	0.28918187976941	-5.27724470613993
CDC5L	0.385494102884994	-1.08399846345877	1.50220847661812	0.154521823218299	0.289430241774242	-5.27863838039851
PRRC1	-0.412608365006821	-0.804954085079813	-1.50028874818045	0.155013215425083	0.290035596372269	-5.28121549650189
AKR7A2	-0.444403151555225	-0.250764302709572	-1.49960884273435	0.155187564908351	0.290035596372269	-5.28212765670335
MRPL13	0.700081218405462	-0.629982620299402	1.49939119247358	0.155243412160798	0.290035596372269	-5.2824195928879
LZIC	0.367840122865546	-1.17101150408667	1.4985418541695	0.15546150671083	0.290051099027033	-5.28355852489124
CBX1	0.318790240907918	-1.49218745831404	1.49832463998032	0.155517324615685	0.290051099027033	-5.28384972639553
MYL6	0.275244722222222	4.17361972222222	1.49694836062535	0.155871380479043	0.290463391609412	-5.28569408364506
PGRMC2	0.345111995596094	0.177921424971505	1.49587891235101	0.156146968939604	0.290499619390534	-5.28712640905707
EIF4G2	-0.550477298706662	-0.561371268044045	-1.49584061017439	0.156156846687036	0.290499619390534	-5.28717769390384
LETM1	-0.288691901925067	-0.685818306476988	-1.49505272640963	0.156360150306297	0.290630270867193	-5.28823242308342
COPS2	-0.290988925087191	-0.115751268099151	-1.49387978278553	0.15666322498092	0.29094598925028	-5.28980188141765
PPIB	0.277436487644612	2.73127282903883	1.48721899573585	0.158393644625316	0.293909702516304	-5.29869741710147
SRP54	-0.445388245279987	-0.873848476179791	-1.48361119183717	0.15933758560662	0.295401341543324	-5.30350361483282
LDHA	-0.297197048107856	4.30862130183171	-1.48311402476961	0.159468031904569	0.295401341543324	-5.30416525893165
HNRNPM	0.260178472222222	1.76656993055556	1.48130502551935	0.159943429595833	0.29603089003161	-5.30657136456212
SQSTM1	-0.519298097003763	1.62548932627966	-1.48062583876058	0.160122222794871	0.296110867556306	-5.30747418213749
VRK1	-0.351556742132244	-1.64210026845485	-1.47514063543414	0.161572310730679	0.298539701045519	-5.31475439281411
MAPK1	-0.35389339899311	-0.774366948812919	-1.47290942152397	0.162165291381068	0.299382076395818	-5.31771011715143
ANXA4	-0.252740594089917	0.835932012444344	-1.47078506846916	0.162731558436152	0.300173753061281	-5.32052124185501
XAB2	0.603904088701689	1.67094978684805	1.47001097062456	0.162938311310475	0.300301495276015	-5.32154485619207
SF3B2	0.232550283445347	0.30483954461438	1.46683115453011	0.163789903499478	0.301616483341366	-5.32574548923457
ILF3	0.234836842863285	1.15039883809831	1.4638893427663	0.16458105468366	0.30281804838173	-5.32962577372507
HNRNPA3	0.280580476735443	1.49431779853825	1.46069989467528	0.165442395798911	0.304146626620221	-5.3338262335161
PPP1R12A	-0.471867231157202	-1.02632676685812	-1.45825963247295	0.166103941866698	0.305105979004935	-5.33703547946699
PGM2	-0.385062584887301	-0.00855892391924491	-1.45665772613306	0.166539407589112	0.305648795104722	-5.33914003804029
ATP6V1B2	-0.425050838953375	0.253632543241563	-1.45439959680612	0.167154873675689	0.306520775909072	-5.34210383926512
LMAN2	0.435494397603982	0.363164140332317	1.45386136136643	0.167301851398262	0.306532922360575	-5.34280977492367
SFPQ	0.216844701885596	1.27631992469116	1.45300986056552	0.167534592769388	0.306590384944084	-5.34392618798276
GLO1	0.515388275561566	1.8368963520054	1.45226845277976	0.167737461269877	0.306590384944084	-5.34489786403511
RAB14	-0.262933581486838	-0.518537492608686	-1.45220674835877	0.16775435439935	0.306590384944084	-5.34497871628379
NOL6	0.474340858996759	-1.94762518351908	1.45032640987167	0.168269821910654	0.30727532696728	-5.34744133725769
NAA50	0.300044370014641	-0.493492355958757	1.44720437201003	0.169128586187761	0.308585490588196	-5.35152497012074
TCEA1	0.363070706056995	-1.15941024791295	1.44619825550573	0.169406107228479	0.308643529564521	-5.35283958741145
PSAP	0.496961640302145	3.14755222817236	1.44606447589622	0.169443036606163	0.308643529564521	-5.35301433632326
NUCB1	-0.312778928932685	-1.00026983180778	-1.44440065298397	0.169902886864305	0.309223254093036	-5.3551866971472
APEH	-0.401895617636892	-0.104397437521261	-1.43901881406408	0.171397416706227	0.31168356210358	-5.3622007790303
COMMD9	0.616758544571386	-1.13197332412528	1.43494426650335	0.172536137779999	0.313493281956337	-5.36749816593394
PPP1CB	-0.594003116353624	0.289665782058022	-1.43371323572784	0.172881404353756	0.313684994973235	-5.36909645486971
NDUFA9	-0.252247611025623	-0.261011871720151	-1.43354402477639	0.172928907485245	0.313684994973235	-5.36931606747595
EMG1	0.560573285979065	-0.379824879545558	1.43252272418948	0.173215849601104	0.313944743177437	-5.37064116636156
TACO1	0.399553579892785	-0.285207650945463	1.43173724479353	0.17343680356821	0.314084559695664	-5.37165981835916
HERC4	-0.390139284052849	-1.08551594281377	-1.42896163225144	0.174219444525725	0.315240486200649	-5.37525605136532
NNMT	-0.494977632203933	2.11103118389803	-1.42815592250754	0.174447176337804	0.315391252584241	-5.37629899904087
FAM162A	0.496839922995295	0.921639342562033	1.42628237761652	0.174977679240828	0.316088710886656	-5.37872250662881
ALDOC	-0.394967638888889	1.53025673611111	-1.42509839545942	0.17531361523561	0.31643383113601	-5.38025281311328
MTA2	0.354773347927881	0.479479696057578	1.42248529265302	0.176056924389296	0.317513065950638	-5.38362691292092
MRPL14	0.292556767552825	-1.35585569101548	1.42018073553567	0.176714620614169	0.318436247047314	-5.38659877268147
RND3	-0.297003985454794	0.206156861579297	-1.41360363219267	0.178602794803953	0.321450501591187	-5.39506049684033
SNX17	-0.701230591935103	-1.38372983836704	-1.41332990774322	0.178681734858838	0.321450501591187	-5.39541201725366
DNAJB11	0.529046633470939	-0.527568273068862	1.41091502150292	0.179379413791624	0.322440032692104	-5.39851103258711
HGS	-0.391718703472563	0.0193666204859406	-1.40847024765563	0.180088007023463	0.323447538930299	-5.40164435036926
BCAS2	0.40123846051869	-0.962493394579677	1.40564410742696	0.180909999387221	0.324656892901964	-5.40526135375583
PGAM1	-0.294551508645379	3.31927636426207	-1.40453183008713	0.181234352584382	0.324960534658485	-5.40668339097719
RPS9	0.285912300940583	1.52013982175193	1.40404392518448	0.181376781936215	0.324960534658485	-5.40730690602865
STK24	-0.295275192672626	-0.532173419559234	-1.40235337363985	0.181870998916851	0.325578902979018	-5.40946607440473
SRP68	-0.453009663662944	-0.637805054207824	-1.40182174509583	0.182026643687118	0.325590655047228	-5.41014466421981
RPS20	0.420613619026236	2.65407824340965	1.40024402258746	0.18248919641559	0.326150904232118	-5.41215738460818
PFN2	0.454427081281683	1.5034696538036	1.39863690075985	0.182961358652412	0.32645824213137	-5.41420585327512
PSMC6	-0.219574697418746	0.894811466341916	-1.39791207253639	0.18317463595783	0.32645824213137	-5.41512915279914
LAMTOR4	0.265401972035469	-1.6461739462247	1.39776756037409	0.183217182330219	0.32645824213137	-5.41531319187559
CNP	-0.520907514096568	-1.2265559029268	-1.39762531866609	0.183259068156163	0.32645824213137	-5.41549432546381
CCDC50	-0.320803634347861	-0.827095813940029	-1.39670665151223	0.183529776476385	0.326674027566769	-5.41666384049084
ARHGAP17	-0.366991022785403	-1.56368258193964	-1.39567915397182	0.183832942354367	0.326947187379429	-5.41797121493958
GOSR2	0.372031530402643	-0.505887393859488	1.39355797246511	0.184460099708706	0.327795653184551	-5.42066787953814
EIF3I	-0.460773624245995	-0.299022102598181	-1.39230197230866	0.184832278663129	0.327877481740556	-5.42226317505021
TWF2	-0.35565707136316	-0.76802173958022	-1.39220129343986	0.184862138485228	0.327877481740556	-5.42239100417684
APOL2	-0.388671197482187	-0.69177164014839	-1.3918831256447	0.184956528161339	0.327877481740556	-5.42279492691504
COPS7B	-0.540009184305997	-1.19838549257099	-1.3890967266327	0.185784844474769	0.329078751283776	-5.42632935169245
SEC13	-0.39855463043958	0.285104109743875	-1.38774412986547	0.186188024652022	0.32952564492708	-5.42804312770719
HEATR1	0.496747096629985	-1.03051445871891	1.38383555084755	0.187357107911974	0.330986781125742	-5.43298828763474
DPY30	0.723691397456868	0.442414120109273	1.38377893035655	0.187374087438206	0.330986781125742	-5.43305984650917
THOC6	0.382264232836301	-1.71255523492973	1.38346502363362	0.187468245536879	0.330986781125742	-5.43345653203802
MMP1	-0.377398194799525	-1.5243435350149	-1.38238505197744	0.187792484206101	0.331291426095415	-5.43482077588351
ECHS1	-0.35717530191661	0.609506123180527	-1.38137877744794	0.188095008599417	0.331400353897806	-5.43609119579999
SRP72	-0.345348754821972	-0.628951392356435	-1.38117038127437	0.188157710088498	0.331400353897806	-5.43635420778977
NQO1	-0.633974104422732	2.15667224788276	-1.37804196681588	0.189101026862783	0.332532859996551	-5.4402988821623
ANXA7	-0.4250200354804	0.0522755707973181	-1.37802807150311	0.189105225327709	0.332532859996551	-5.44031638784061
XPOT	-0.290951793318436	-1.5275069607071	-1.37610046403568	0.189688388135049	0.333289975612991	-5.44274353635898
NAP1L1	0.357814943880978	2.65413827539586	1.3748882218636	0.190055879987143	0.333667236247525	-5.44426860731801
RAB11B	-0.279986275076735	1.047339174794	-1.37401782684211	0.190320098181658	0.333862726448787	-5.44536298333407
ADISSP	0.434738243060617	-0.569211947932471	1.37121029725096	0.191174394177655	0.335092196536114	-5.44888938167828
PAPSS2	-0.237585146916253	0.366114353863183	-1.36998985501312	0.191546731228747	0.335475590219394	-5.45042060297521
LOXL2	0.383023314598853	-0.863736888532087	1.36695732840766	0.192474459724457	0.336824421685584	-5.45422083928146
RTCB	-0.280109672693661	0.0926966048144623	-1.36646531969351	0.192625321742351	0.336824421685584	-5.45483679762468
SZRD1	0.368121598041723	-0.586813833148393	1.36507549991614	0.193051993939983	0.337300443811938	-5.45657583305403
GALNT2	-0.361028792446064	-0.427678468229562	-1.36264128758421	0.193801142417857	0.338279445829234	-5.4596184207277
HNRNPD	0.274133072293877	2.14690693607528	1.36188541531927	0.194034247866098	0.338279445829234	-5.46056236024825
CCDC47	0.35076345483391	-0.624720926720953	1.3617468996146	0.194076989754592	0.338279445829234	-5.46073529632952
HINT2	0.347437981200664	-0.554747245629999	1.35979617909094	0.194679736881571	0.339059446052115	-5.46316932904637
CAST	0.311101575047223	0.546460875342603	1.3566035514655	0.195669492553202	0.340511690626448	-5.46714719363143
IPO9	-0.746998344283478	-0.721814379863666	-1.35547623663824	0.196019947541451	0.340849972476536	-5.4685500615244
PSME1	-0.306985945708312	1.69301172285416	-1.35132570651244	0.197314632260836	0.342828287078493	-5.47370739806051
PTGS2	-0.336579287059398	-1.00116760206217	-1.34999195837562	0.197732137995299	0.343011268404414	-5.47536209621336
ISG15	0.303026207467201	-0.0855515516556997	1.34998582385668	0.197734059945585	0.343011268404414	-5.47536970402495
CKS2	0.315500999150969	-1.39463138121244	1.34917173516851	0.19798924877757	0.343181364547787	-5.47637907180563
SF3A1	0.360711958919547	-0.528071348875348	1.34825928789724	0.198275586191328	0.343405138970548	-5.47750983497019
LAGE3	0.309404046077198	-2.31721665152456	1.3465194998244	0.198822481468826	0.344025364590134	-5.47966425961983
MBOAT7	-0.495449309598697	-1.16038663971129	-1.34611841326318	0.198948734192921	0.344025364590134	-5.48016063157546
CAMK2D	-0.384281917431728	0.184992532183308	-1.34500065747136	0.199300919634993	0.344181050395519	-5.48154332928591
RUVBL2	-0.306234890755287	-0.241428399334484	-1.344832486706	0.199353950893009	0.344181050395519	-5.48175128499317
ECPAS	-0.485760847386519	-0.376872159979208	-1.34154848361495	0.200391820604797	0.345699633649982	-5.4858081801283
GOLPH3	-0.506398875384132	-0.505063254938163	-1.34102576325094	0.200557421795898	0.345712240885746	-5.48645321694214
OGT	-0.364114121226115	-1.60764553611407	-1.33950746806946	0.201039053882591	0.346269159053296	-5.48832569213789
HNRNPC	0.324471161235694	3.08776664160438	1.33584932886026	0.202203317652016	0.348000036053589	-5.49283044971772
PRKAR1A	-0.417457570701428	0.836128120450445	-1.33227466278178	0.20334625801107	0.349691517713526	-5.49722320702794
GUK1	-0.282385140071364	-1.14630209130863	-1.32338528257548	0.206211042426236	0.354273733807495	-5.50810741254485
CSTF2T	0.388509607722644	-0.877354744250232	1.32300211415051	0.206335251558212	0.354273733807495	-5.50857529376267
SAR1B	-0.419892226361645	-0.762706397476701	-1.32075028466201	0.207066426352836	0.355249862650899	-5.5113228396656
EIF5A	0.290230574687955	3.3150312595662	1.31616305343514	0.208562343068957	0.35753544526107	-5.51690862794392
POTEI	0.74381562027147	0.752176561028614	1.31533957390033	0.208831798346791	0.357716586344621	-5.51790976069702
IKBIP	0.290156031893073	0.391249714232259	1.31442180276364	0.209132435899199	0.357950815050039	-5.51902495130111
FLII	-0.350008480678884	-1.23406079720408	-1.31253184473404	0.209752628170867	0.358731198062	-5.52131954046536
LDAH	-0.569933009310948	-1.67122852111096	-1.31100897214306	0.210253431409371	0.359173792751411	-5.52316657775415
COLGALT1	-0.391275449845919	-0.238010073574068	-1.31044499157619	0.210439141496806	0.359173792751411	-5.52385018451298
SF3B5	0.349018613218268	-0.740222223633597	1.3097581877573	0.210665472590504	0.359173792751411	-5.52468235629924
SLC3A2	-0.291276624612293	0.235197679058535	-1.30974674891098	0.210669243825347	0.359173792751411	-5.52469621339034
PURB	0.221024180713542	-1.21875296383581	1.30916009996113	0.21086272656661	0.359223240890387	-5.52540675684725
SNRPB2	0.443949817664381	-0.0876922578002623	1.30624035104938	0.211827803878853	0.360586066774291	-5.52893942564801
PLOD3	-0.296063470518008	-0.401280965948824	-1.30253464513276	0.213057746199351	0.362397287927868	-5.53341415036584
TRAPPC6B	0.260853425971681	-1.01842575794786	1.29332647301534	0.216138668139968	0.36728261141138	-5.54449004311868
MAPK3	-0.724958781934282	-0.380054848959164	-1.29262928176705	0.216373375941498	0.36728261141138	-5.54532613346851
SEPHS1	0.297452121379292	-1.08125773275656	1.29244812240931	0.216434396010277	0.36728261141138	-5.5455433265671
CSRP1	0.453443301634182	1.88921680466681	1.29077848233885	0.216997427368826	0.367952159451488	-5.54754394097692
UBR4	-0.528445245340944	-1.62232869513842	-1.28939513286445	0.21746479872735	0.368458588379001	-5.54919997110763
SRP14	0.612711114305896	1.69593222062483	1.28888822091906	0.217636261679773	0.368463252332266	-5.54980645355243
PRPF6	0.357364609797956	-1.32992663442772	1.28691943225316	0.218303224000217	0.369306151213381	-5.55216018075335
DSTN	0.393657828944764	2.22262061887549	1.28502402318022	0.21894686118836	0.370108316436051	-5.55442350123339
PAFAH1B2	0.430370316250062	-0.0512089147410665	1.28352952330696	0.219455420771759	0.370681081953226	-5.55620623789067
FUS	0.301421311329378	0.451088768514506	1.28239934941811	0.219840627123764	0.371044767881222	-5.55755329551198
RBM14	0.364630145131053	-0.335890727434166	1.28028034114677	0.220564311811305	0.371978731270957	-5.56007642192759
LYPLA2	-0.377378112245234	-1.15709626229992	-1.27618704023385	0.22196760590855	0.374056521068112	-5.56494101914394
SUCLG1	-0.363274570245381	-0.715478286679884	-1.27556342161095	0.222182018721295	0.374129166451279	-5.56568106366957
ARFGAP3	-0.269984691472181	-1.08668474367302	-1.27495081099378	0.222392806424558	0.374195600332229	-5.56640776625461
CMPK1	0.440609579085745	1.50102880926789	1.27416628461598	0.222662978265586	0.374361774081632	-5.56733799834899
RPL12	0.47795192658506	1.76111673167679	1.27257890022277	0.22321042951711	0.374993521588744	-5.56921881145828
B2M	0.487101484277826	1.60011467452775	1.27144144162118	0.223603366584847	0.375364913621295	-5.57056538703346
SERPINB1	-0.590992497434631	0.507555478177538	-1.27058966855362	0.223897971170602	0.375570790350688	-5.57157312987249
PBDC1	0.453633247909015	-0.688515011761168	1.26991121860259	0.22413284763992	0.375676238868446	-5.57237542886611
GCLM	-0.349796223318452	-0.210007221200275	-1.26891795152658	0.224477063730293	0.375964652750735	-5.57354940075043
COX7A2	0.467895591130128	1.06174420626379	1.26767538095831	0.224908263869668	0.37639819792441	-5.57501700538489
AP1M1	-0.241155933134506	-0.620435966740143	-1.2663676966802	0.225362766360769	0.376870047267932	-5.57656028312579
POLR1C	-0.2496976792257	-0.880104068264454	-1.26366146435335	0.226305655545046	0.378157269862571	-5.57975005278733
EIF4H	0.408831605550653	1.81437014235282	1.26213921968204	0.226837393216793	0.378346666401906	-5.58154190098772
SNRNP40	0.323881423387909	-0.686540611632932	1.26164221831525	0.227011214767171	0.378346666401906	-5.58212655382305
SNX12	-0.229579216603173	-0.782376389516067	-1.26160901091965	0.227022832483588	0.378346666401906	-5.5821656111659
TCOF1	0.717506906379725	-1.13492004388932	1.26130005117986	0.227130945536861	0.378346666401906	-5.58252895927443
HNRNPR	0.216027204783826	0.71116119786266	1.26085949765571	0.227285176886126	0.378346666401906	-5.58304694406036
CAB39	-0.545362256894312	-1.01905711904935	-1.25747667010572	0.228472207506831	0.380032978823244	-5.58701953265302
TOMM20	0.383610151214671	-0.718819221000422	1.25635689519611	0.228866209206789	0.380398630827723	-5.58833265540358
GLRX3	-0.285769176788517	0.795257772716852	-1.25540161283366	0.229202755536388	0.380494705092571	-5.5894521459906
RPS27	0.266102280397438	3.40064864019872	1.25520392257925	0.229272450504498	0.380494705092571	-5.58968373339901
ACAA2	-0.437118609537282	0.179271070742886	-1.24643584120271	0.232380404926041	0.385359760332934	-5.59992594273282
HINT1	0.282187515775877	1.17636598011016	1.24579155673185	0.232610077777425	0.385447958927084	-5.60067628309651
CHD4	0.403746253646708	-0.886321324538805	1.24418212821703	0.233184580801885	0.38568340145544	-5.60254928342545
IMPA1	-0.27582547714581	-0.829208851863861	-1.24406739058691	0.23322558010578	0.38568340145544	-5.60268273730197
CAPZB	-0.195821594965721	1.44041989696158	-1.24390967079318	0.23328194749205	0.38568340145544	-5.6028661685982
GTF2I	0.377741091490728	-0.690024014045149	1.23772338200948	0.235501297647906	0.389058119563561	-5.6100462394095
SEC24C	-0.269249182733642	-0.264658638289207	-1.2371878940423	0.235694180282062	0.389082456338642	-5.61066639907926
MRPL50	-0.213448037811539	-0.948282648783003	-1.23627245422001	0.236024207743507	0.389089609283937	-5.61172608981591
BCAP31	-0.266312371145716	0.0766854231889267	-1.23572776644334	0.236220745941546	0.389089609283937	-5.61235630815347
S100A6	0.4404774272742	4.68831681009314	1.23555733514785	0.236282268483483	0.389089609283937	-5.61255345590564
TGFB1I1	-0.550156872958637	-0.858448021247481	-1.23520046760645	0.236411131648253	0.389089609283937	-5.61296619450781
MCFD2	0.359827391073354	0.618166893192265	1.23398492084363	0.23685047219092	0.389519150048923	-5.61437132796272
EIF2B1	-0.307120429561426	-1.3333601386389	-1.23169180472002	0.237681020728536	0.390547377758335	-5.6170190691763
ETF1	-0.469506647742196	0.460762311740366	-1.23127193866849	0.237833339019499	0.390547377758335	-5.61750343752697
ATIC	-0.277359527108496	0.717260695714962	-1.22712350959138	0.239342398881972	0.392494743849962	-5.62228202674336
WNT5B	0.225128530237265	-1.03849545115838	1.22702407186758	0.239378662457944	0.392494743849962	-5.62239640998433
IPO11	-0.221490844171506	-1.41012321819324	-1.22610920871328	0.239712501616467	0.392747264463888	-5.62344842682615
ACYP1	0.571977849628726	-0.759540956783118	1.21899776680826	0.242319897349202	0.396721631042471	-5.63160440661914
PPP3R1	0.348903013643765	-1.10745543682926	1.21798782597927	0.242691972901107	0.39703316016181	-5.63275958172271
TFG	-0.37828651311335	-0.230825925046655	-1.2172536430207	0.242962734360917	0.397178601679822	-5.63359885784781
UGP2	-0.30188904896437	0.275018156346457	-1.21590073865978	0.243462290878058	0.397622403691936	-5.63514434918323
TNPO3	-0.335045118321406	-1.27439383775855	-1.21532769847605	0.2436741250055	0.397622403691936	-5.63579854294686
DNAJC9	0.206392059872312	-0.367697805755925	1.21504034979687	0.243780402263508	0.397622403691936	-5.63612649183356
CKS1B	0.488937216777436	-1.44124457926315	1.21443705844499	0.244003649558025	0.397689530324422	-5.63681481953295
HSPB7	0.530481461482595	-1.43754963544486	1.21176783780458	0.244993297419449	0.399004743895657	-5.6398569561851
PRPF4B	0.501209943354148	-1.97188431155251	1.21038973887404	0.245505463131253	0.399540932547435	-5.6414254664113
METAP1	-0.206595758918166	-0.920045336198856	-1.20925144343949	0.245929132660388	0.399932409330072	-5.64271994863053
HNRNPU	0.195271029304387	2.00948758998792	1.20605000611274	0.247123735313032	0.401576069883677	-5.64635536200036
UBE2R2	0.332548691094086	-1.5811607166375	1.20476382080515	0.247604933578018	0.40189899436211	-5.64781369565889
ADPGK	-0.297841269106743	-1.68809658311359	-1.20453532155066	0.247690497441117	0.40189899436211	-5.64807264601655
CLIC1	-0.372230274923799	2.59595847079523	-1.19998006104456	0.249401040408347	0.404374069971663	-5.653226635503
CRYAB	-0.377080303355877	-0.745273805704489	-1.19861472859317	0.249915510267622	0.404748462511944	-5.65476832936572
ARL6IP5	0.288398076806966	0.860277656089817	1.1982659420293	0.25004706765446	0.404748462511944	-5.655161940012
MRPS27	-0.253461481235072	-1.47278200335577	-1.19789266102376	0.25018792325601	0.404748462511944	-5.65558308969296
BDH2	-0.389759578475508	0.771095905206691	-1.19713445580439	0.250474216611497	0.404911686957446	-5.65643819650339
ARL2	0.571745582644589	-0.294523891347008	1.1957756412399	0.250987928963196	0.405442039094393	-5.65796956972264
NUCB2	-0.410807994730302	-0.379426511371418	-1.19476679945957	0.25136985659901	0.405651868951275	-5.6591056099165
XRCC5	0.193257556461425	1.85459399954707	1.19445153955424	0.251489299706972	0.405651868951275	-5.6594604586908
RANGAP1	-0.683816696114013	-0.280422962696654	-1.19253499753776	0.252216365858619	0.406524386003855	-5.66161602831707
KDM1A	0.508194483074941	-1.31618736427392	1.18859513019912	0.253716095921209	0.408640083696107	-5.66603839771361
CRABP2	-0.273155131171322	0.172721323303228	-1.18745978754814	0.254149541763529	0.409036550634892	-5.66731056396991
PAFAH1B1	-0.200436306529502	-0.363817409410949	-1.18535206210835	0.254955730057867	0.410031895763168	-5.66966966359669
CYGB	-0.332667186032815	-0.736564135688576	-1.18277425146107	0.255944393989553	0.411319026102416	-5.67255025308737
SAE1	0.261323244114361	0.246067872987924	1.18173400029569	0.256344193255871	0.411658616228546	-5.67371123458011
YAP1	-0.230625654481429	-0.257825844769854	-1.18015463078858	0.25695210834831	0.412331671295156	-5.67547230498744
RTN4	-0.411911522036022	2.58336993342643	-1.1794956455052	0.257206085351509	0.412348787498002	-5.6762065338713
PMPCA	-0.703633025713895	-1.18490674396095	-1.17914738886173	0.257340383406491	0.412348787498002	-5.67659441911846
GSPT1	-0.317393145124728	0.22213503439546	-1.17857554463652	0.257561020152731	0.412399756608186	-5.67723113070518
NIPSNAP2	-0.273971166278791	-1.76174156794628	-1.17653048017125	0.258351262494541	0.413362019991266	-5.67950610608573
HSPB6	-0.352741754067217	0.96650542022616	-1.17241010950605	0.259949076254729	0.415614042855292	-5.68407985333331
GBF1	-0.352404561059921	-1.09718188871289	-1.1717398777355	0.260209695375809	0.415726389686004	-5.68482258696094
RAN	0.2419525	1.71667458333333	1.17037099654274	0.260742605050629	0.416273281747495	-5.68633846186396
PRKAR2A	-0.264230970450735	-0.655293158634754	-1.16804204910398	0.261651189450434	0.417418698144447	-5.6889141501303
GOT1	-0.301779093086762	-0.669966190401784	-1.16688330866814	0.262104145611943	0.417836097822251	-5.69019408165457
NDUFB9	0.195873034886633	0.551601881692942	1.16596768193223	0.262462491244181	0.418102174235807	-5.69120473324638
PRDX6	-0.243144138786993	2.33686786565743	-1.1644295709312	0.263065298452345	0.418757005699651	-5.69290100137218
DLAT	-0.375783638179614	-0.768226435358817	-1.16368528828765	0.263357372426747	0.418776019107043	-5.69372115334006
SCO1	0.376957195631626	-1.60562262813562	1.16342203787071	0.263460737295365	0.418776019107043	-5.69401113509984
SRSF9	0.478576110634638	0.282964258038101	1.16059120611218	0.264574215943972	0.420219504083532	-5.69712600251458
CALR	0.228206666666667	3.64816097222222	1.16013579893371	0.264753680228452	0.420219504083532	-5.69762651952031
MYL12A	0.433457899027094	2.88867740732735	1.15919389596877	0.265125154398172	0.420233274091596	-5.6986612075413
FSCN1	-0.239662678145508	1.41511809307134	-1.1587226379403	0.265311161375173	0.420233274091596	-5.69917862810913
MGST3	0.286206694789257	-0.535153200225403	1.1586506110957	0.265339599346296	0.420233274091596	-5.69925769512161
TSG101	-0.243343932224626	-1.33021068644027	-1.15794627390508	0.265617811391506	0.420369058028296	-5.70003066307854
TXN	0.381996329285086	4.35545382726168	1.15530450089225	0.266663286801888	0.42150282969846	-5.7029263939924
HNRNPH2	0.414167539858524	-0.174955100676932	1.15516092255359	0.266720197180985	0.42150282969846	-5.70308361826024
TMED2	0.239267667922749	1.3276349609608	1.15369885694341	0.267300244720912	0.42211405240092	-5.7046837218331
SKP1	0.224483782314743	0.696850883353613	1.15307775085531	0.267546947213621	0.422198361787968	-5.70536296156893
SNRPE	0.462788130074636	2.88528996274046	1.14736397749345	0.269824574861344	0.425485105774133	-5.7115973304911
TKT	-0.28545180497975	2.91332493710817	-1.14646869630453	0.270182781791151	0.425742565246662	-5.71257185951794
UBE2D3	0.559366931692794	0.866955561931381	1.14095174415625	0.272398105756595	0.428923909857537	-5.71856323921623
CDK4	-0.280128903234314	-1.65769261747704	-1.13950682646396	0.272980576403086	0.429396693388406	-5.72012844926797
LYPLA1	-0.441136592708502	-0.83280377306229	-1.13902498176847	0.273175025455736	0.429396693388406	-5.72065004236671
HM13	-0.452722831918408	1.51909147612973	-1.13874468303605	0.273288188557639	0.429396693388406	-5.72095337926008
CTSB	0.278107361111111	4.04281243055556	1.13456560754861	0.274979584363355	0.43172176665307	-5.72546858071424
PSMA1	-0.521992916666667	1.33698326388889	-1.13398909965991	0.27521353337294	0.43172176665307	-5.72609037415145
APOBEC3C	0.176012549847054	-0.663458281760923	1.13362589913709	0.275360998602439	0.43172176665307	-5.72648196963412
PSMD8	-0.247850404855798	0.0739128906143309	-1.13290675078486	0.275653160287615	0.431869800622776	-5.72725703297911
CCT8	-0.303875571208568	1.68036914797926	-1.13082263796397	0.276501174406681	0.432786996822255	-5.72950087677117
ACIN1	0.427221089301265	-1.16435717149816	1.13049439968058	0.276634911888218	0.432786996822255	-5.72985395840657
VPS4A	-0.207197203104323	-1.12235737806218	-1.12930786560116	0.277118760357029	0.433233623922514	-5.73112958550623
FTH1	0.284017923897005	1.89546173249594	1.1276511071719	0.277795424813879	0.433980835331553	-5.73290887725287
CAV1	-0.211027894258202	1.0117173028709	-1.12653422761782	0.278252289972565	0.434383846533296	-5.73410713209097
TMED4	0.514339485710643	-0.767892115570662	1.12565405632138	0.278612726753291	0.434635853735134	-5.73505073460449
F5	0.417366584203028	1.6099715690096	1.12429717338696	0.279169068667496	0.435192895053398	-5.73650419853765
CPSF6	0.459387281122656	-0.225180790097578	1.12250432854639	0.279905442137322	0.436029590319481	-5.73842241171991
CHMP4B	0.213459820692909	0.365002041838927	1.1219518143117	0.28013266982475	0.436072523804172	-5.7390130464427
PCBP1	-0.239122418051945	2.05284753296579	-1.12129177064736	0.280404301866719	0.436184469570451	-5.73971831119432
PDHB	-0.359057151650817	-0.506635430481078	-1.12046255203907	0.280745835949743	0.436391364058812	-5.74060385007984
RAC1	0.326263405608524	0.524584968642176	1.11999891775778	0.280936931257642	0.436391364058812	-5.7410987356862
MGLL	-0.471268616963927	-0.589578397065312	-1.11943184255574	0.281170794387754	0.436444218154126	-5.74170380195688
PDLIM1	-0.403916217183251	-0.638868768073289	-1.11817127048246	0.281691180693137	0.436941433688787	-5.7430479081779
GOT2	-0.279924919504767	0.423262695053436	-1.1175885904187	0.281931965357104	0.437004550986455	-5.74366877269742
SART1	0.259003574178417	-1.56912599896506	1.11472223830214	0.283118694686325	0.438532786663073	-5.74671902210682
SPCS2	0.363334448129755	-0.414777962734382	1.11398698523036	0.283423707182089	0.438694100982057	-5.74750039046165
CTNND1	-0.415166297194143	-0.607555712965041	-1.11268943139204	0.283962585027122	0.439216916217589	-5.74887827405951
PPP2CA	-0.263879893318758	0.594785180365776	-1.10821788552665	0.285825507328219	0.441785497526419	-5.75361633636888
DDT	-0.218169662092598	1.39457836770206	-1.10763413336119	0.28606938115532	0.441849737229999	-5.7542337010972
MRE11	-0.28166036746362	-1.48766580747059	-1.10654657760877	0.286524143363235	0.442239384526717	-5.75538315061186
NT5C	-0.333114083920661	-0.990696123623164	-1.10257236459773	0.288190555029963	0.444497296741129	-5.75957547649873
P4HA1	-0.236961453146965	-0.3110138107867	-1.10094916207366	0.288873249067156	0.444839100183773	-5.76128411815701
OXCT1	-0.408790643182626	-0.714655250142271	-1.10087653792093	0.28890382181844	0.444839100183773	-5.76136051550707
PLPP3	0.165174540786901	-0.637410406789206	1.10059299980706	0.289023206575446	0.444839100183773	-5.76165874431381
CHCHD3	0.216990391597528	-0.347626424770037	1.09996914231697	0.289286013470844	0.444930037619945	-5.76231469770747
FAHD1	-0.502968665958398	-1.26492381930627	-1.09820099896873	0.290031830728556	0.445657044413882	-5.76417210765032
RPL15	0.354994920767321	1.83091003961634	1.09788135484298	0.290166811884863	0.445657044413882	-5.76450762100571
PLOD1	-0.187139591488656	0.176526122322257	-1.09706150840317	0.290513235118854	0.44587554848881	-5.76536779418047
UBE2M	0.25355984012302	-0.366436302902882	1.09392341846636	0.291842067391242	0.447240693070166	-5.76865524118048
MAPRE1	-0.229733674834778	1.37025885702706	-1.0936596854447	0.291953951297865	0.447240693070166	-5.76893116515804
RPRD1B	0.324295939645733	-1.29963246030474	1.09351099173373	0.292017045933176	0.447240693070166	-5.76908670746186
TMEM214	-0.467189071936219	-1.27544616861271	-1.09224337724398	0.292555339358356	0.447481467392577	-5.77041198247619
ANO10	-0.214312431682389	-1.06281705626856	-1.09158342023048	0.292835882157408	0.447481467392577	-5.77110144624377
NEU1	0.47375937214997	-0.726076972156064	1.09132333000775	0.29294649942766	0.447481467392577	-5.77137306859955
MRPL28	0.331970275059197	-0.942075246902278	1.09121209404829	0.292993817935616	0.447481467392577	-5.77148921998225
BCL2L13	-0.335819278140162	-1.84713797978215	-1.08967314929252	0.293649049836071	0.447941567816223	-5.77309514450895
NDUFA5	0.196765814660498	-0.393335971000251	1.08954120702128	0.293705277066314	0.447941567816223	-5.77323274033033
FKBP4	-0.270151310235005	-0.334338487838146	-1.08848469263213	0.294155798989756	0.448315607113487	-5.77433401786036
RPS6KA3	-0.443087241938202	-1.34720256591591	-1.08559632206672	0.295390081460219	0.449695764026329	-5.77734016041893
RANBP3	0.473323384981151	-1.04901627037766	1.08540218695814	0.29547317828653	0.449695764026329	-5.77754196931873
TOMM22	0.617287618491692	1.19554632964304	1.08445008294738	0.295880963808585	0.450002802895508	-5.77853126662121
POLR2H	0.465316210774019	-0.343589887641683	1.08010283195488	0.29774818298358	0.452527509837257	-5.78303901095069
MELTF	0.518423302824727	-1.53913497835785	1.07663104378712	0.299245619587252	0.454487088441278	-5.78662796443302
NDUFA8	0.308469561269081	0.0385099093538078	1.07514814319137	0.299886909233271	0.455144551609079	-5.78815792626847
UTP15	0.187799606659939	-1.60183785800378	1.07320325970388	0.300729521942483	0.456084343796506	-5.79016182259122
PSMD5	-0.336100531661898	0.172815238566981	-1.07275544714234	0.300923781781486	0.456084343796506	-5.79062278716273
PSMB3	0.235432082273704	0.955745297846847	1.07226957947166	0.301134654381775	0.456087437704436	-5.7911227399153
ARL8B	0.262633090794898	-0.664075369166165	1.06889855606205	0.30260071830006	0.457990276346037	-5.79458619401824
TOR1A	0.269893516049071	-0.0910069733684635	1.06671541566723	0.303552967208288	0.459113352065721	-5.79682425284914
MRPS36	0.297702567608158	-0.297873496465668	1.06457488999378	0.304488764833777	0.459852832543551	-5.79901484897449
SRA1	-0.204571291829721	-0.851356752403787	-1.0640117046038	0.304735330575503	0.459852832543551	-5.79959058649899
DNAJA2	-0.206188618276869	-0.352809475452971	-1.06380138324515	0.304827448034511	0.459852832543551	-5.79980552899484
NOP2	0.178822493716871	-0.890791348216861	1.06367203105111	0.304884112418984	0.459852832543551	-5.79993770533871
QDPR	-0.237055310999823	-0.689016184858559	-1.06045268120083	0.306296881162524	0.461664864360906	-5.80322293680603
IFIT5	-0.355837049304842	-0.512240766270531	-1.05612723205482	0.308202593208295	0.46421687142546	-5.80762354859114
GSTZ1	0.245726871838484	-1.49323959357902	1.05465052108049	0.308855187178017	0.464647962012558	-5.8091224092638
EMC1	-0.387256104834908	-1.3103138652376	-1.05451686142439	0.308914304414942	0.464647962012558	-5.80925798545225
CPNE1	-0.254905352553321	0.19306873727585	-1.05360507496976	0.309317805366638	0.46484627798434	-5.81018245483848
RAB8A	-0.415736824369938	-1.31289577584164	-1.05290250619285	0.309628982033339	0.46484627798434	-5.81089433088233
GSR	-0.522362549995846	0.0298658099038355	-1.05226816800734	0.30991013493741	0.46484627798434	-5.81153672431266
EIF3H	-0.218539232463641	-0.00205142911847986	-1.05220860166731	0.309936545649808	0.46484627798434	-5.81159703009388
GALK1	-0.4303000363292	-0.567965140317577	-1.05181667493958	0.310110360358601	0.46484627798434	-5.8119937494306
RPLP0	-0.3426222060986	2.37129804749374	-1.05066857923217	0.310619936434056	0.465045891386708	-5.8131551581621
LHPP	-0.53316961500067	-1.60363765467323	-1.05010243988537	0.310871439228084	0.465045891386708	-5.81372746354793
DOHH	0.457774441917501	-1.36570206715643	1.05007793954294	0.310882326659613	0.465045891386708	-5.81375222478543
TK1	-0.288052384155339	-1.22288184353108	-1.04699315983557	0.312255360849139	0.466723008275499	-5.81686590898901
TPM1	-0.325676464592847	0.622380315629757	-1.0465995402949	0.312430878250357	0.466723008275499	-5.81726265344221
MBNL1	-0.302055082938702	0.399644647961912	-1.04434016136152	0.313439739967897	0.467910042440115	-5.81953750114924
ATP5PF	0.326998677294839	0.863963366425197	1.04364232751937	0.313751816787852	0.468055988978599	-5.82023926251196
PDE12	-0.285057593006391	-1.03643270223965	-1.0399151297002	0.315422478176024	0.470227093745007	-5.82398063617777
MRPS18C	0.226840286108478	-1.1335647272953	1.03709867987251	0.316689191061322	0.471793446983579	-5.82680018975551
VAMP3	0.358368212492997	0.839935136578489	1.03440154562904	0.317905697485662	0.473282919774155	-5.82949414900595
TBCA	0.200257549084559	1.70756808009784	1.03299920101418	0.318539543107581	0.47390351644888	-5.83089246398206
RO60	0.212243992308445	0.307796764272239	1.0308314506664	0.319521144702421	0.475040285929263	-5.83305078002418
UBE2Z	-0.328157897185861	-0.853035630561945	-1.0271747193347	0.321181944119161	0.477184602691325	-5.83668276642853
UBQLN1	-0.236331365834513	0.145700881259583	-1.02494449116344	0.322197917227817	0.478368627617643	-5.83889245301701
SNRPB	0.287478114144714	-0.320508570372684	1.02381602300993	0.322712870092329	0.478675162137526	-5.84000895255052
ELOB	0.316788080593439	0.69242907099948	1.02353166154713	0.322842726111985	0.478675162137526	-5.84029013103635
STT3A	0.316097419963949	-0.814077548528098	1.0195966889636	0.324643533600173	0.481018641372305	-5.84417415033415
NDUFS3	-0.168782234749235	0.230332656372304	-1.01819317884858	0.325287585189505	0.481646160036527	-5.84555636690084
OPA1	-0.290200557860828	-1.42136045812792	-1.01764358676976	0.325540035815896	0.481693386329212	-5.84609717344988
HLA.A	0.317631761302402	2.39825032509565	1.01422343622956	0.327114221378276	0.48367920551733	-5.84945698873859
HSBP1	0.461745042466094	0.905024011520463	1.01376632167945	0.327325030107424	0.48367920551733	-5.84990529966175
RBPMS	0.306216058808551	-0.958393982492461	1.00964090269234	0.329231973692528	0.485926346365177	-5.85394336852862
COA6	-0.229384283429339	-1.23433660179059	-1.00924475943454	0.329415506145833	0.485926346365177	-5.85433037513502
CLTB	0.153672979812072	0.0721014086532059	1.00903386881853	0.329513241285177	0.485926346365177	-5.8545363482106
ILK	-0.289441382082354	-0.374472660861356	-1.00830057411264	0.329853241073016	0.486099513160234	-5.85525225426143
RHEB	0.245041202322287	-0.648619870605608	1.00663232879433	0.33062767641191	0.486912235525025	-5.85687926335485
MARCKS	0.2371975	1.83656583333333	1.00305035610843	0.332294899497027	0.489037776618266	-5.86036481689024
S100A4	0.247090623678258	2.31698401767194	1.00234743112187	0.33262277872336	0.489190672546679	-5.86104755770296
NDUFB4	0.263005666250335	-0.713206242488167	1.00070775713555	0.333388502366351	0.48998687023426	-5.86263853727401
RHOC	0.419097114740243	-0.252980607240163	0.999557666428634	0.333926342082147	0.490447297315003	-5.86375312592362
TNFAIP8	0.420405330761526	-1.22305183165108	0.998107613257186	0.334605340970735	0.491114290779628	-5.8651568335759
PPP2R5D	0.478428598584859	-0.244368292091112	0.995225005653914	0.335958066410988	0.492768580954733	-5.86794205853662
STAM	0.432221344635736	1.91800997787342	0.99378583551212	0.336634883175335	0.49342992272143	-5.86932999235485
ARHGAP1	-0.293642855591604	0.696442365949038	-0.992882011827981	0.337060431376718	0.493722322016602	-5.8702007470519
RCC1	0.193806746927157	-1.12185199765247	0.989699857200589	0.338561731944592	0.495382786111488	-5.8732609942765
RPS19	0.268642950203543	2.6789884215717	0.98946551221039	0.338672480409719	0.495382786111488	-5.87348602398722
SKIC8	-0.254121993004878	-0.321567903780246	-0.989038201337079	0.33887448830154	0.495382786111488	-5.87389622985387
DNPEP	-0.283363804692767	-1.09979555520993	-0.987441193907082	0.339630218176017	0.496155449161486	-5.87542794570376
RPL8	0.286377810663244	1.35736355503427	0.986134486520426	0.340249461963322	0.496727824149663	-5.87667962807387
MKI67	-0.222705667374858	-1.91079132966933	-0.985612734802393	0.340496941618586	0.496757061118899	-5.87717900602316
RPS17	0.5145596774314	2.63152457035393	0.983053236082113	0.341712822195577	0.497920847130501	-5.87962541495181
MCTS1	0.363484943766206	0.498988042590193	0.982973777016907	0.341750618062555	0.497920847130501	-5.87970127450325
NOP9	0.245923275181668	-1.81030917898609	0.982011329741782	0.342208655151792	0.49825580190101	-5.88061969846386
SLC25A6	0.495549166600515	0.0659604529622998	0.980633414155118	0.342865172912862	0.498762015930015	-5.88193322205331
ATP5F1D	0.28152862160844	1.07161110078519	0.980323258707233	0.343013071395092	0.498762015930015	-5.88222866183379
STUB1	-0.302798934582934	-0.420140772532136	-0.979371724077729	0.343467094676606	0.49908991002908	-5.883134541415
MTPN	0.253459132378682	1.83799822121493	0.978810078006848	0.343735282424086	0.499147511179657	-5.88366887944428
PCYOX1	0.291912940345308	0.0814943935186573	0.978041194167085	0.344102666640603	0.499348986008689	-5.88439994554123
SF1	0.215656826376374	0.25886714141416	0.976842455734932	0.344675994714295	0.499655107089137	-5.88553872390313
FTO	0.255400473603577	-0.782063456408627	0.976643584850153	0.344771175083942	0.499655107089137	-5.88572752954972
WDR3	0.200788412340165	-1.9263136584043	0.97551138675952	0.345313402750002	0.500109066051727	-5.88680178568271
PML	0.539173272666759	-0.6230109680909	0.974255282680119	0.345915674323015	0.500649325859155	-5.8879923337949
PCID2	-0.292692372654789	-1.5590593861626	-0.973372140530331	0.34633956264406	0.500867143115317	-5.888828582826
RPS7	0.283796465921511	2.24976405725438	0.972986364497195	0.346524841230423	0.500867143115317	-5.88919366703157
MRPL46	-0.35206159054745	-1.4193967686592	-0.972027635641967	0.346985597016756	0.50106854259507	-5.89010042509862
SNU13	0.291828588472753	-0.195885837182741	0.971741835095333	0.347123033400339	0.50106854259507	-5.89037058184148
PYCR1	-0.552884578042157	-1.03790279094519	-0.970771930801295	0.34758972870339	0.501130128465946	-5.89128687906996
SRRM2	0.426769937927304	-0.0480464617160577	0.970699479385672	0.347624608345196	0.501130128465946	-5.89135529395952
DHX38	-0.253724127054023	-1.59743513531354	-0.967376638940515	0.349226940202324	0.503107940238704	-5.89448820850237
PEF1	-0.202391099345832	-0.167872243461742	-0.965381796312052	0.350191376720197	0.504164777031582	-5.89636451527943
NIPSNAP1	0.233996867887356	-0.984444492056366	0.962850632274511	0.351417793703716	0.505597141929457	-5.89874039318582
IAH1	-0.333327309197407	-1.03597349352159	-0.959779200172628	0.35291002304046	0.507409802712551	-5.9016160539888
SF3B4	0.323972274562808	-0.00796928495030491	0.957891260146926	0.353829460114306	0.508397066374767	-5.90337966008468
HBS1L	-0.167842650938799	-0.197324020878523	-0.956855145970783	0.354334764443553	0.508788379713819	-5.90434624434475
PSMB1	-0.173215271107466	1.62746486444627	-0.955625107973031	0.354935298094796	0.509315828540758	-5.90549254710356
RPL7A	0.221806925473782	1.858994176152	0.954125984864159	0.355668165838836	0.509669702557109	-5.90688786675653
CYB5A	0.206809184555506	-0.580413489779868	0.953785824017561	0.355834605194324	0.509669702557109	-5.90720420617337
GSTM2	-0.325863931595937	0.0594542877420904	-0.953334738647172	0.356055403266526	0.509669702557109	-5.90762354929123
NSFL1C	-0.243370622017716	-0.657874228148679	-0.953212263533308	0.35611536909439	0.509669702557109	-5.90773737592616
APOO	0.488044940084416	-0.508265482183611	0.950693353983904	0.357350230540067	0.510778616752339	-5.91007556505138
DNAJA3	-0.373297214224809	-1.53951663120897	-0.950677660632326	0.357357933332223	0.510778616752339	-5.910090115433
PMPCB	-0.320989337688697	-0.894827818117784	-0.949317016932945	0.358026219857499	0.511399126336677	-5.91135085864659
DPP3	-0.329098166485504	-0.661547734943585	-0.948831070727854	0.358265105288566	0.511405875784463	-5.91180074118642
YWHAZ	0.219955233808441	3.92656567245978	0.947535032937691	0.358902764440402	0.511729665456613	-5.91299960503935
SIGMAR1	-0.47409349866323	-0.247369202338276	-0.94741765751408	0.358960552875243	0.511729665456613	-5.91310810873924
U2AF1	0.193876185566645	-0.0457381099480514	0.946587975196497	0.359369221875611	0.511978069521418	-5.91387474295773
OCC1	0.790452013794505	0.0169853151301036	0.94390952379856	0.360690728323008	0.513448407279875	-5.91634562217167
TMEM165	-0.184924511236461	-1.07149031928191	-0.943543709883499	0.3608714767283	0.513448407279875	-5.91668260811853
ASPH	0.175188406807982	1.4794038141182	0.942419681689942	0.361427251503357	0.513904373231335	-5.91771733738929
NDRG3	-0.418635666973095	-1.71342451557756	-0.939236134189507	0.363004573876368	0.515811313823023	-5.92064206790218
AP3D1	-0.241910180656407	-1.01336588712021	-0.934854250118789	0.365183409108901	0.518253131104543	-5.92465343648056
PMM2	0.250618075363706	-0.423302114917794	0.934825760419847	0.365197604748119	0.518253131104543	-5.92467946303561
SCP2	0.263033903210122	1.19155791331394	0.933632907072009	0.365792313102166	0.518760007672163	-5.92576855697363
IFIT3	0.295912238621264	0.0200508666371098	0.931487540797406	0.366863587461585	0.519673013752031	-5.92772421947385
RBM25	0.424469823301829	-1.26643862098144	0.931390709553311	0.366911990478769	0.519673013752031	-5.92781239468352
RAB35	-0.268800133300093	-1.49365943038289	-0.92922927368176	0.367993573155389	0.520867118451957	-5.92977850464038
PRPF3	0.17677785828684	-1.08378133527587	0.927938515660217	0.368640514824041	0.521444873300327	-5.930950692757
DPYSL3	-0.281197665820319	-0.223164808454799	-0.927165654401764	0.36902825558923	0.521655475862057	-5.93165186874356
AIDA	-0.225964767030043	-0.665746755986612	-0.91954820322767	0.372864899224072	0.526737994764148	-5.9385351037107
TAGLN2	0.209575488534987	3.46721797062719	0.917376221018947	0.373963842018361	0.527673330887668	-5.94048851787434
GPX7	0.255141888318582	-1.62427257742203	0.917284658247983	0.374010218046753	0.527673330887668	-5.94057077664215
BET1	0.282295416171071	-0.903529809613819	0.916548609304398	0.374383165672852	0.527858511187546	-5.94123176859349
BABAM2	-0.227118025886614	-1.35432445834045	-0.916023619417849	0.374649327458766	0.527892987851577	-5.94170293619739
CHTOP	0.217402369358957	-0.213845984503443	0.914400227611657	0.375473180637755	0.528549630537748	-5.94315838132369
TST	-0.167099024053889	0.651292529911805	-0.914151785928247	0.375599371151367	0.528549630537748	-5.94338091852872
ACOT2	-0.296111804724124	-0.9915235684614	-0.910061148131377	0.377681286218844	0.531137108243371	-5.94703731297514
MAPK14	-0.379189748079179	-1.07697308146571	-0.907684893620159	0.378894277810643	0.532500066112255	-5.94915462455842
SFRP1	-0.20315506282044	-0.738096484489563	-0.903242973170939	0.38116882122859	0.535070152505102	-5.95309929976793
CUL4B	-0.1712794679177	0.122114069793795	-0.903156906664858	0.381212984110778	0.535070152505102	-5.95317556160508
LPXN	-0.281403110357407	-1.01303370293184	-0.901313748958054	0.382159588412565	0.535572354059683	-5.95480719440436
KHSRP	0.188609670303134	1.00201862828385	0.900986164429893	0.382327995198541	0.535572354059683	-5.95509687394659
CNPY3	0.329729894222095	-1.07938518484291	0.900820697974257	0.382413078400282	0.535572354059683	-5.95524315853659
KRT14	-0.28190825150637	-0.923801685279196	-0.90055120163942	0.382551681471202	0.535572354059683	-5.95548136200801
POLDIP3	-0.423977415074799	-0.960628832147732	-0.898697444865373	0.383505999012753	0.536564447049233	-5.95711814712388
UBE2I	0.262036859984148	0.120185027101523	0.89776595162897	0.383986141752729	0.536892275024302	-5.95793947977094
AAMDC	0.402450904723899	-0.59229058050666	0.895543827550471	0.385133189107662	0.537792519622385	-5.95989574360508
HSD17B10	-0.261896614186524	1.09221832709332	-0.895346505262634	0.385235157605787	0.537792519622385	-5.96006924877732
TBL1XR1	0.255443066871734	-0.184157819766312	0.895088090358778	0.385368723996809	0.537792519622385	-5.96029642101378
MPV17	-0.215654166147127	-1.11611707743027	-0.887396553559999	0.389358559940979	0.542864656483262	-5.96703123589696
SNRPD3	-0.308404688379061	0.420055475845642	-0.887124058633333	0.389500419738678	0.542864656483262	-5.96726888384063
MCM4	0.232485488974419	-0.667410890189407	0.884681628507916	0.390773491977492	0.544291649540079	-5.96939605931623
NDRG1	-0.250384009010126	-0.964755525749454	-0.882921191471494	0.391692819856395	0.545224422285766	-5.97092601646723
MRPS31	-0.271926239070727	-0.337011192990911	-0.880493510618253	0.392962972563864	0.546644033171643	-5.97303138675719
KPNA4	-0.19948120899608	-0.176282591928525	-0.87818979666696	0.394170816638286	0.547479139093971	-5.97502444867154
DYNLL1	0.385490945812235	1.0809504993161	0.87810316626908	0.394216285655507	0.547479139093971	-5.97509930585854
NDUFA6	-0.241186030403352	-0.683241272452406	-0.877492213698183	0.394537051224611	0.547479139093971	-5.97562704112705
RPS10	0.247453591435688	1.34738070428216	0.876862598406326	0.394867797880488	0.547479139093971	-5.97617055273207
SNAP23	0.16841859163939	-0.800370435321046	0.876784314177605	0.394908934757973	0.547479139093971	-5.97623810668495
DNAJA1	-0.256101562835414	-0.313006601853073	-0.876047980815256	0.395296004250796	0.547479139093971	-5.9768732476472
YLPM1	0.23144440720836	-1.61096598679708	0.8760060734828	0.395318041369593	0.547479139093971	-5.97690938137792
COA3	0.168368159599813	-0.359624114197472	0.873876479705044	0.396438977055965	0.548391175475694	-5.97874353918202
GPS1	-0.235215918366692	-0.635414330142335	-0.873800925465862	0.396478784833389	0.548391175475694	-5.97880853834145
TAF15	0.285760949175471	-0.137361502335727	0.871589401557422	0.397645167789737	0.54942137687143	-5.98070887440281
PCYT1A	0.218230096432197	-1.21271985360972	0.871059823299125	0.397924812674105	0.54942137687143	-5.98116329343539
CHMP4A	-0.247489397509494	-1.25895779200877	-0.870958550256022	0.397978305041485	0.54942137687143	-5.98125016529382
MSH2	0.252365666369584	-1.461983184129	0.869582656549642	0.398705526255237	0.550077618029966	-5.98242950644261
COL1A2	0.28735907590869	0.700750510176567	0.866865228009875	0.400144406978439	0.551714258106635	-5.98475381918648
ARL1	0.201306602438861	0.129063745933291	0.864460937906543	0.401420356330333	0.552803634096789	-5.98680484363558
TOP2B	0.235760118416274	-0.633601897003932	0.86442258064569	0.401440734284573	0.552803634096789	-5.98683752351891
TRIM21	0.223365149252202	-1.04893879900348	0.863743461861392	0.401801641550259	0.55295197551718	-5.98741590795596
PAFAH1B3	-0.166906571890235	-0.966734161587681	-0.858976599978775	0.404340975113441	0.555766911068186	-5.99146418799079
TIGAR	-0.373194802336759	0.0261762747295476	-0.858948353272611	0.404356053886148	0.555766911068186	-5.99148811655449
HMOX2	-0.2278804713828	-0.523015972557608	-0.858178581975561	0.404767119617094	0.555982005813669	-5.99213993835702
NME2	0.231156527777779	3.85964096095299	0.857177236626287	0.405302261799105	0.556153406367394	-5.99298706344613
CELF1	-0.402645846256685	-1.69286297950478	-0.856992199753775	0.40540120097843	0.556153406367394	-5.99314350473076
SAFB	0.148433679818601	-0.923948295657874	0.851990866371744	0.408081458321499	0.559478910843787	-5.99736040406293
NOL3	0.229773402528836	-0.98519884457747	0.850303786209709	0.408988207729902	0.560355931029632	-5.99877785499108
SMC1A	0.354660178287552	-0.17265422407083	0.849846337806102	0.409234299447007	0.560355931029632	-5.99916175723209
EIF4A2	-0.318602356781148	-0.480771669038386	-0.848222258195786	0.410108786146033	0.561131751211568	-6.00052322014085
EFHD2	-0.223267642803653	-1.11456591786969	-0.847286709114337	0.410613090498451	0.561131751211568	-6.00130642224839
GORASP2	-0.498912882647543	-0.982902618417561	-0.846509344623122	0.411032435867579	0.561131751211568	-6.0019566053963
RAB2A	-0.196609804454304	1.11125661832029	-0.846426581243373	0.411077098719886	0.561131751211568	-6.00202579646978
SNAP29	0.386828514112844	-0.367499097982923	0.846410954407262	0.411085532023127	0.561131751211568	-6.0020388599869
PEA15	0.237941813553162	2.16264214877897	0.844208203799316	0.412275422703234	0.562215204894481	-6.00387810713932
PYCARD	0.226017593963314	-0.543919056721384	0.843988697658723	0.412394120073699	0.562215204894481	-6.00406115262041
ARL2BP	0.225260737019516	-1.56633128508193	0.840117378065731	0.414491207629563	0.564721645329361	-6.00728236340329
COPG2	-0.405844072962869	-1.35983887926619	-0.838920779504126	0.41514081235763	0.565254073683955	-6.00827530863415
LAMC1	-0.371890710667822	-1.07633612776896	-0.837663854243052	0.415823883311563	0.565267686478891	-6.00931693463638
BLVRB	-0.25041548977163	0.185301295129366	-0.837511555364338	0.415906699363002	0.565267686478891	-6.00944305019493
F2	0.148471233663967	1.13040512310505	0.837006856005438	0.416181218349704	0.565267686478891	-6.0098608329977
MAT2B	-0.18139786282873	-0.461629700802306	-0.836997885265689	0.416186098836106	0.565267686478891	-6.00986825678449
ENOPH1	0.191204679956742	-1.07233720012031	0.83647880933908	0.416468563150547	0.565299777452327	-6.01029769839489
EXOSC2	0.635350758088522	-1.48445553961973	0.832140195230962	0.418834387598837	0.567833328062858	-6.01387768366164
NRBP1	-0.328987744298738	-1.03101495366989	-0.832102321273435	0.418855078529883	0.567833328062858	-6.01390886092087
RPL6	-0.197159202085254	2.73362157550881	-0.830074285975831	0.419963986443254	0.568983465503763	-6.01557643034612
HSPB1	-0.185094947394436	1.92313718361909	-0.829342406625266	0.420364638450878	0.56917319924161	-6.01617731870176
VDAC3	-0.272545416666667	1.21917340277778	-0.824829492614784	0.422840622097151	0.572170953321052	-6.01987189395593
CPT1A	-0.184590749652274	-0.155749677965869	-0.819327474523174	0.425872025621179	0.575916101521148	-6.02435145701077
HNRNPA1	0.232429487153138	3.31749785282877	0.81884265206845	0.426139815614727	0.57592163199416	-6.02474487778004
TSNAX	-0.350312344332276	-0.452986825053575	-0.815233776682335	0.42813657862523	0.578262391909402	-6.02766673222346
CTBP1	0.231110857115463	-0.431866284656717	0.813960166613913	0.428842693241782	0.578729258342305	-6.02869508301602
GATD3B	-0.168654007623902	-1.21829690254836	-0.813238470989195	0.429243147922544	0.578729258342305	-6.02927715224349
FADD	0.197452556434073	-1.18262143644517	0.813177127820468	0.429277197122039	0.578729258342305	-6.02932660568811
MMUT	-0.248298930942973	-1.14768812406056	-0.811723007619872	0.43008483089928	0.579460376732898	-6.03049788955401
KPNA1	-0.191706264541322	-0.841833000315247	-0.806493566664735	0.432997375818325	0.58233088745371	-6.03469438734248
MRPS7	0.254359220000364	-0.0610829528679219	0.806489274961777	0.432999771263696	0.58233088745371	-6.03469782117905
WARS1	-0.187394434479453	-0.0820174956871098	-0.806066306614888	0.433235895749938	0.58233088745371	-6.0350361608797
PPME1	-0.233940506083731	-1.5569356653424	-0.8059838981962	0.43328191030782	0.58233088745371	-6.035102061968
CAVIN2	0.212695010347629	-0.760468659548105	0.796091648041061	0.438828160619897	0.589422326441486	-6.04296811374148
ERLEC1	-0.238657386121147	-1.82670698266792	-0.795532294311797	0.439143114426479	0.58948282846185	-6.04341024705701
P3H4	0.181164375207026	-0.465912353622397	0.794632465142951	0.439650080098668	0.58980084455497	-6.04412090853047
DDX18	0.253035309037696	-0.379444205379633	0.7910091254978	0.441695235666044	0.591661216787282	-6.04697508515306
ANLN	-0.155529059571734	-1.12355815757019	-0.790864464215337	0.441777013120692	0.591661216787282	-6.04708879007598
PES1	0.155036920992867	-1.84069144965371	0.790736141187018	0.441849562536656	0.591661216787282	-6.04718963707884
GSKIP	0.31751813921146	-0.818987879517267	0.79023516482772	0.442132869515839	0.591677810675607	-6.04758320303161
PSMD1	-0.137826503401455	0.264072395844285	-0.788872487722332	0.442904058210306	0.592346884954874	-6.0486525646093
TSPO	0.299393871779005	0.79191003409208	0.786806192214734	0.4440750721347	0.593549545619452	-6.0502708683127
SUCLG2	-0.163889565528695	-0.226086376722426	-0.784062901257368	0.44563277194172	0.594939968836168	-6.05241338310844
HNRNPH1	0.254569016429662	2.00128311932594	0.78401472218256	0.445660159805847	0.594939968836168	-6.05245094979716
TALDO1	-0.26698413462694	2.73482392912073	-0.78074887428457	0.447519135260963	0.597056683817925	-6.05499249836136
DNAJB1	0.239660852914961	-0.539599110409405	0.779948355225129	0.447975547386311	0.597300729848415	-6.05561399427707
ATP5F1C	-0.22120450490305	1.3644225302293	-0.776554443625033	0.449913817145723	0.599519082761598	-6.05824241677418
PRKRA	-0.227284614408403	-0.367845208112224	-0.776035594091829	0.450210595972233	0.599548744880096	-6.0586433141398
HNRNPF	0.268987878330249	1.59181758861265	0.773984185072569	0.451385190734513	0.600746652385238	-6.06022595931344
SRPRB	-0.184799261320394	-0.496929478890942	-0.773397545234022	0.451721441070454	0.600828031241091	-6.06067783989006
GPD2	-0.208110161426567	-1.21007374324698	-0.772816480184253	0.452054650480706	0.600905268806977	-6.06112511610166
TARDBP	0.200376761709581	0.771587585474078	0.76820484030754	0.454704623008379	0.603934909657378	-6.06466398271896
CUTA	0.15405432102868	1.50310868829212	0.767888298370088	0.454886871056038	0.603934909657378	-6.06490617571939
EHD4	-0.39852191416899	-0.293895336350762	-0.767373709521677	0.455183241129384	0.603961238533763	-6.06529970276916
ILVBL	-0.225471253220983	-0.796492402359972	-0.766426889398148	0.455728862761066	0.604318054808845	-6.06602314085185
KPNA3	-0.251470790104138	-0.864820910923053	-0.765233764755644	0.456417001136228	0.60486330733102	-6.06693360326143
OGA	-0.294445977973415	-0.696783334499783	-0.763608613679124	0.457355351041687	0.605739288462731	-6.06817164159032
EIF3G	-0.218662961808131	-0.0113711668852456	-0.761444950815444	0.458606491792861	0.607028229136732	-6.06981615787571
CDC73	0.2633677721194	-1.71084923491643	0.759468643507314	0.459751147068318	0.608174745728169	-6.07131451767615
AK2	-0.167870227242145	0.606289946665714	-0.757405446277164	0.460948013971153	0.608853381379595	-6.07287492676744
STOM	-0.309757146371746	0.0109330650991965	-0.756955771664018	0.461209127095485	0.608853381379595	-6.07321449935843
XPNPEP1	-0.251596307983972	-0.926884911081777	-0.756917466949659	0.461231373767649	0.608853381379595	-6.07324341664202
RABL6	-0.138373174224844	-1.12727342586607	-0.756662829462424	0.461379279387926	0.608853381379595	-6.07343561520887
KDELR1	0.138975203576862	-2.07648468913604	0.755866257091913	0.461842155923862	0.609096176653209	-6.07403647747604
GGACT	0.21618086231168	-2.06432683781103	0.754363497701165	0.462716167983729	0.609803088834495	-6.07516843475918
FERMT2	-0.179061522074835	-0.343203412920661	-0.75398477815014	0.462936593996151	0.609803088834495	-6.0754533784992
PITPNB	-0.193992330705917	-0.718680041863564	-0.752010865044794	0.464086518043626	0.61094934020933	-6.07693638877803
GNA11	-0.148955321413331	-0.981505747520789	-0.747553267373218	0.466689802480489	0.614006342540595	-6.08027220283809
SEC24D	-0.270183968402264	-0.899793910662826	-0.746582502238984	0.467257926355301	0.614383691246224	-6.08099624034615
ERP29	0.167206406818914	1.24757705981826	0.745540540834466	0.467868188446769	0.614572158099758	-6.08177241200137
RGS10	0.244064456084351	-1.38501878795077	0.744979289969101	0.468197107505798	0.614572158099758	-6.0821900806184
MRPS11	0.4768299411106	0.153407324482112	0.744881523175781	0.468254417869844	0.614572158099758	-6.08226280645644
LAMTOR3	0.205160695626758	-0.109116397898659	0.74441687423653	0.468526851298579	0.614572158099758	-6.08260832454919
HMGCL	-0.509784642754745	-1.01552848070794	-0.742050782127769	0.469915645594992	0.616023871536292	-6.08436468571292
NEK7	-0.206860058360085	-1.22089334078493	-0.739714989052001	0.471289121115661	0.617453773555251	-6.08609348440949
HLTF	-0.278868187013988	-1.14752674477478	-0.738657675018392	0.471911639592145	0.617898693566694	-6.0868743803398
ATP6V1E1	-0.180797084394002	0.0495758976379708	-0.737991648277308	0.472304035734325	0.618041949696684	-6.08736575432929
SAP18	0.200124355675306	-0.944857491586709	0.733864987285857	0.474739726703613	0.620820132916255	-6.09040112999817
RRP9	0.165631999936789	-1.56110003209914	0.733432182686632	0.474995623673563	0.620820132916255	-6.09071856728434
GTPBP4	0.180637139560269	-1.44861136218626	0.732505313935592	0.475543919173093	0.621165023608873	-6.09139778868818
B4GALT1	0.180034973367462	-1.32345995443018	0.72978805505256	0.477153543737643	0.622895002703534	-6.09338444426189
FXR1	-0.263568352718736	-0.606537114098855	-0.726283398775196	0.479234463764598	0.625237795019045	-6.09593667730153
CREG1	0.379796996367146	-0.900869000407447	0.724865481483217	0.480077919383784	0.625726180803608	-6.09696602412641
SCRN1	-0.213554115003069	-0.586290973721139	-0.724668245933201	0.480195316901485	0.625726180803608	-6.09710906076314
ARF4	-0.173658654050336	0.797771567442933	-0.723788563059733	0.480719127926386	0.625726180803608	-6.09774657325339
DDAH1	0.151841047928455	-0.700140438189727	0.723697114608947	0.480773601061147	0.625726180803608	-6.09781280536395
COL5A1	0.339569604630312	-0.142416865648674	0.723247752636292	0.481041326725851	0.625726180803608	-6.09813814571232
TRMT6	-0.179768771357435	-1.53278287468394	-0.719065887469755	0.48353714598999	0.628598289786987	-6.10115683860976
RPN1	-0.162058352225192	0.978030225974403	-0.717296270792655	0.484595625252293	0.629599551190367	-6.10242934546478
FAM98B	-0.162863039555254	-1.09150067314725	-0.714473207900268	0.486287085959949	0.631421519462858	-6.10445333741439
TPM2	-0.177359868681031	1.08063585553277	-0.713284108932833	0.487000600026325	0.631972258144678	-6.10530363923131
WDR36	0.166774043010233	-1.59877576600813	0.712507180728291	0.487467130439508	0.632202026650764	-6.10585849409091
EIF4E	0.207499585249555	-0.69743890205583	0.71024129471895	0.488829274671812	0.63359236550934	-6.10747349712207
PNKP	0.22183476675183	-0.78790409121763	0.707972469589165	0.490195456645139	0.634734045405622	-6.10908579753669
NAGLU	-0.139189133478192	-0.697814750741582	-0.707813340592377	0.490291361996009	0.634734045405622	-6.10919869949971
TOR1B	0.14891318828877	-1.09338908001128	0.703318066855675	0.493005223223465	0.63723776938349	-6.11237832697629
CAPZA2	-0.235133270671362	0.286515138389618	-0.703111996943647	0.493129843730954	0.63723776938349	-6.11252363324989
LSM6	0.183370652764244	-0.925982628829152	0.702910761276449	0.493251558750564	0.63723776938349	-6.11266549244667
RPS4X	-0.207091395573845	1.9528322255647	-0.702677889993606	0.493392430415514	0.63723776938349	-6.11282960563225
YWHAG	0.134923464548363	2.06985589526659	0.694239741289264	0.498513000919775	0.643470682038292	-6.11874206508271
RPL34	0.172198938543329	0.280336536169135	0.6935522895565	0.498931544783104	0.643630533848966	-6.11922081321619
TOR1AIP2	-0.177506405900816	-1.74759391079043	-0.689273225697134	0.50154142366449	0.646395801668447	-6.1221908328305
PSMD6	-0.119525916742734	0.387730097184188	-0.689067548094687	0.501667071349825	0.646395801668447	-6.12233315725325
SMCHD1	0.290911228244418	-0.197915509536563	0.687631814149875	0.502544669217858	0.647144786304129	-6.12332554795647
MRPL49	-0.219012213755682	-0.927051209721617	-0.685043844072652	0.504128841958389	0.648802233846271	-6.12510948466678
ACTG2	-0.494373877103876	0.278824761830275	-0.68448828606301	0.50446929506118	0.648858033223567	-6.12549162104603
MLLT11	0.162628838625352	-1.03821763086015	0.681833705718842	0.506097906335642	0.650569645342579	-6.12731354939089
APMAP	-0.141592501055222	0.261351503405842	-0.680521112835256	0.506904324543596	0.651222967531303	-6.12821197810235
RAB1B	-0.139508999145789	2.01701186068401	-0.679570979180494	0.507488524349564	0.651590204103143	-6.12886130357162
TRMT112	0.199029199014409	-0.273764592138706	0.678694215161432	0.508027958861075	0.651899566482131	-6.12945973426013
ADRM1	0.128057413757613	-0.123490527907814	0.678206285830455	0.508328304512051	0.65190194777118	-6.12979245449527
ECHDC1	0.257776695095563	-0.951179491085645	0.677430380527908	0.508806126322004	0.652131795708484	-6.13032108467561
MMP14	0.173166119525979	0.986847265274557	0.675986149345867	0.509696212965378	0.652889459892308	-6.13130354066503
KPNA2	-0.271340128845214	-1.12424961385575	-0.674082078251541	0.510871078007862	0.654010805609126	-6.13259580543004
ACTB	-0.377774861111111	6.19199409722222	-0.673372955502639	0.511309026367915	0.654187998586718	-6.13307620332468
RBM4	0.212849864874468	-1.21954712520975	0.672408592807646	0.511904956728252	0.654566993849241	-6.13372875377515
DDX6	-0.269686848302475	-1.11453481233025	-0.671668070583723	0.512362836324231	0.654769124945652	-6.13422924398186
CAVIN1	-0.238995490720982	1.44157419908395	-0.669192002766314	0.513895552575667	0.656343793465063	-6.13589896549626
PSMG2	-0.205300266195388	-1.52350098651521	-0.66815650845243	0.514537318121904	0.656779370413932	-6.13659552914375
POLR2E	-0.128230523069868	-0.907960896229063	-0.667608760971736	0.514876980417038	0.656829045111455	-6.13696358244374
FNTA	0.18062406412446	-1.0547128626709	0.666454902863452	0.515592917948065	0.657358396263032	-6.13773797852952
ATP5MG	-0.182429788514957	1.43973031092415	-0.663058769756034	0.517703439410285	0.659585924932993	-6.14000994741464
SGSH	-0.161367478874551	-0.0962133438960578	-0.662672055496293	0.517944075668536	0.659585924932993	-6.14026796286952
RPLP1	-0.267421271241596	4.22139952450969	-0.660125923304275	0.519530025037928	0.661220031866454	-6.14196320911533
CPSF7	0.294227663119718	-0.612915947500119	0.657149644422014	0.521387416218903	0.663197505545768	-6.1439370757053
RPS11	0.131369538617842	2.11840731402441	0.654496240862785	0.523046495392269	0.66492057388633	-6.14568973850539
CLMP	0.329363383129025	-1.52876500421167	0.653632307175775	0.523587328977236	0.665220899642981	-6.14625895621799
ERO1A	0.152951754672824	0.867953567108032	0.651904030081742	0.524670204482005	0.666209143365522	-6.14739553798558
PSMD10	0.227043120655921	-1.02615597649464	0.647916689619401	0.527173360732641	0.668998616990173	-6.15000695770791
CNN2	-0.180147247791669	0.910868017727773	-0.646079040706848	0.528329258427053	0.669816843452506	-6.15120540431646
HEBP1	0.148064571665336	0.735163124112608	0.645916587596885	0.528431511569903	0.669816843452506	-6.15131119591992
MOCS2	-0.191809134559688	-0.765640374211861	-0.644869430619617	0.529090892907158	0.670263636954312	-6.15199251663983
PREP	-0.179528086376109	-0.585979974728066	-0.639856322770397	0.532253988243934	0.67387983207232	-6.15523979828879
COMT	-0.192457552498445	-1.24115972309985	-0.639294588309042	0.532609082098637	0.673938722655517	-6.15560217708048
RNF213	-0.211329406110011	-1.7645908480562	-0.635662736008332	0.534908112519128	0.676455887516951	-6.15793786087606
NUDCD1	0.231605172600961	-1.89058529273272	0.634968964343508	0.535347912158544	0.676620277867048	-6.15838260397796
SART3	0.184408059407829	-2.09748788516715	0.634430475638565	0.535689412888452	0.676660311016992	-6.15872748665287
RAB5A	-0.145588237351589	-0.946350938117809	-0.633469101099538	0.536299402632325	0.677039245866473	-6.15934252546126
PTGES2	-0.132711179124578	-1.39928421215396	-0.63050590623499	0.538181972857962	0.67902335570294	-6.16123268431804
EIF5	-0.182724799354129	0.551112800953655	-0.626254851754283	0.540889137989	0.682044963838323	-6.1639297120435
SDCBP	-0.224762643598665	0.367700418775969	-0.625228728614374	0.541543722300864	0.682476335548233	-6.16457813791451
CDK1	0.277877683230182	0.466731511059723	0.621975544951363	0.543621881697014	0.684700224697969	-6.16662723317833
SRI	-0.128055988490623	-0.118893258875243	-0.620236050264042	0.544734883754273	0.68570662024169	-6.16771874421139
PSMD4	0.210316953368774	0.369024431344192	0.618783933543106	0.545664967558736	0.686318634499517	-6.16862771267797
YWHAH	-0.129387959150217	3.11655393709156	-0.617911064093763	0.54622446138698	0.686318634499517	-6.16917312401396
PPP1R10	0.223774720048715	-1.618091013616	0.617890712982622	0.546237509839636	0.686318634499517	-6.16918583168062
PPA2	0.115289097067591	-0.237013768579902	0.617515569004	0.54647807023565	0.686318634499517	-6.16942000855513
UFD1	-0.146963003779958	-0.0883285066882366	-0.613805510601626	0.548860261378939	0.688914259110116	-6.17172868968886
RAD23A	-0.241247184727492	-0.970421716904752	-0.611144461919703	0.550572380151681	0.690666328691138	-6.17337647569056
PTPA	-0.114109213651343	-1.02803272530602	-0.609465378575138	0.551654197265661	0.691626157765904	-6.17441271158695
SEC11A	0.13088697273593	-0.807305881213085	0.608866391869451	0.552040398071734	0.691713269873016	-6.1747817181444
YWHAQ	-0.140025997933774	2.78384745906963	-0.607959440938273	0.552625440402794	0.692049290045701	-6.17533979129897
FUBP3	0.282930967717193	-0.635812321988172	0.607002382118462	0.55324317033286	0.692373911664872	-6.17592784134502
DUSP3	-0.137057126118248	0.306979329113123	-0.606575680163628	0.553518704105708	0.692373911664872	-6.17618973843317
NUDT4	0.0953784668469858	-1.64422574780692	0.604330638763875	0.554969616299331	0.693791437892237	-6.17756479933121
TMED3	-0.0909877308633938	-1.6921231807995	-0.599619533354773	0.55802095448857	0.697015940784573	-6.18043455341788
GLIPR2	0.180407062909535	-1.46028041450982	0.598885198779139	0.558497388229657	0.697015940784573	-6.18087994882335
ATP5PO	0.162784597084445	1.22956502882464	0.59887136935828	0.558506362808151	0.697015940784573	-6.18088833179621
IDI1	-0.139763424028913	-1.20696315542142	-0.598368939461327	0.558832466383807	0.697024618265126	-6.18119276472003
GALE	-0.169051972177536	-0.932302107160893	-0.594869067596288	0.561106903709307	0.699462030651328	-6.18330667231274
NNT	0.203888241260741	-1.09496078832504	0.592491935452192	0.562654536012586	0.700991161809178	-6.18473572522851
SUMO2	0.138981347993735	2.42200751332858	0.591645982847359	0.563205843160695	0.701094888807465	-6.18524297065876
PTRHD1	-0.132180047746763	-1.68951541967939	-0.590705949014156	0.563818800950566	0.701094888807465	-6.18580581967995
MRPL1	0.112461421813846	-0.499072240878487	0.590598870164124	0.563888645262929	0.701094888807465	-6.18586987954123
HIBADH	-0.117611189914613	0.0210573774910146	-0.590394673092555	0.564021849649595	0.701094888807465	-6.18599200969188
CHORDC1	-0.168833008612864	-0.995837435765869	-0.588918551208879	0.564985270356266	0.701892963855566	-6.18687368182934
PRMT1	0.161218081230358	0.549456222186141	0.588006337923534	0.565581082170242	0.702219224266635	-6.18741748694177
CTNNBL1	-0.109179343316892	-0.953381460156653	-0.587532119040876	0.56589094995846	0.702219224266635	-6.187699869855
ARFGAP1	-0.164463418768881	-0.59141403837502	-0.58674959156754	0.566402472259276	0.702454854863294	-6.1881653668423
PSME2	-0.119415889794758	1.59987719399151	-0.585683947048894	0.567099456866396	0.70292009863576	-6.18879832974629
PGLS	-0.166110013556612	0.261327458105887	-0.58504921297354	0.567514820552977	0.703035943328248	-6.18917482320912
PLA2G15	0.264666646425749	-1.07176679616658	0.5843160735384	0.567994780246044	0.703231632685578	-6.18960920200022
HNRNPH3	0.132123990731465	0.512410223004875	0.583241305397272	0.568698780002577	0.70337600457377	-6.19024505495944
QRICH1	0.15036440387763	-1.85317351758051	0.582703782835027	0.569051043595699	0.70337600457377	-6.19056264497835
PDXDC1	-0.228670320143848	1.07563406103517	-0.5826633219888	0.569077564140042	0.70337600457377	-6.1905865395873
HSPE1	0.111843615758146	2.76545031070569	0.58069722296839	0.570367053585799	0.704503039171534	-6.19174573627313
RSU1	-0.140871483175815	0.465666680820951	-0.580289648642817	0.570634558742877	0.704503039171534	-6.19198557160875
TMX2	-0.126560652413913	-0.692935349555674	-0.579644244729632	0.571058294914141	0.704627862199144	-6.19236502837552
RRM1	-0.159988812257759	-0.928671462853465	-0.57767903789462	0.57234955966042	0.705822381873719	-6.19351796655403
RBM12	0.10267589167473	-0.911283526131811	0.576838071305189	0.572902596179929	0.706105682876391	-6.19401020001389
HSPA13	-0.183274753196631	0.611085154112054	-0.575725702262746	0.573634543145752	0.706609048071248	-6.19466023968649
DUT	0.180998693026342	-0.0169875959985739	0.574393655256997	0.574511684557681	0.707290596997731	-6.19543707851279
FAM98A	-0.203736971565345	-0.269534840974112	-0.572908306115366	0.575490601587672	0.707787780095372	-6.19630129704194
MARCKSL1	0.216552546026598	-0.660118106645513	0.572705960204223	0.575624024798318	0.707787780095372	-6.19641886239334
SIL1	0.1416395866149	-0.878375986037399	0.572306046791186	0.575887767962214	0.707787780095372	-6.1966511001991
PDLIM7	-0.329716545624175	0.896501178685566	-0.568960341555006	0.57809673279696	0.710103073356896	-6.19858795091427
PABPC4	-0.156303988168061	0.777848756628912	-0.56774142315485	0.578902604854418	0.710429787229842	-6.19929089560771
TOR1AIP1	0.172990644079121	0.553522400609656	0.56757407855299	0.579013288126885	0.710429787229842	-6.1993872900618
SEC61G	0.256074335009008	-1.15442283183833	0.566548484376913	0.579691865723196	0.710624416732242	-6.1999774636052
LXN	-0.313291747342002	0.0308198572889015	-0.566350860455518	0.579822669696362	0.710624416732242	-6.20009106822122
DDX5	0.101660972222222	1.84671034722222	0.565463315160549	0.580410309867455	0.71094566278773	-6.20060080895681
SELENOF	0.125176959360916	-0.43856493094571	0.564249417417107	0.581214526212942	0.71153168455665	-6.20129674557149
LTA4H	-0.3841446791021	-0.557327907012232	-0.563202029289899	0.58190889194819	0.711681820590461	-6.20189607222346
AIMP1	0.107601899182354	0.110461990701326	0.563081403861919	0.581988888083592	0.711681820590461	-6.20196502702977
TMX3	0.179689886932322	-0.386896227887486	0.562080467958603	0.58265290600717	0.712095101689793	-6.20253666137333
PITPNA	0.14045911701299	-1.00806925431479	0.559860873655324	0.584126772405081	0.712638389126991	-6.20380080206142
NOC3L	0.103287320134182	-1.43841627020981	0.55983736392305	0.58414239373028	0.712638389126991	-6.2038141661192
CERS2	-0.0964839452325955	-1.12568590462692	-0.559626212840521	0.584282705256809	0.712638389126991	-6.20393417044862
SF3B1	0.137423854482554	0.292354754038702	0.559117134642132	0.584621062989232	0.712638389126991	-6.2042233188342
RAP1B	0.087517208386802	1.40382424066965	0.558845250839364	0.584801811270264	0.712638389126991	-6.20437764143331
IVD	-0.226571404172353	-0.955552135149845	-0.55840903993169	0.585091864211912	0.712638389126991	-6.20462508690328
PSMB9	0.178049516231295	-0.888616689996376	0.557973516306651	0.585381533925742	0.712638389126991	-6.20487195810002
ARHGDIB	0.111180280234248	-0.574705182177547	0.555968670311398	0.586715920224663	0.713448174537963	-6.2060060034328
RAP2B	0.104931237140544	-1.37137907695138	0.555659281247212	0.586921982367318	0.713448174537963	-6.20618066208343
XRCC1	0.222875655263812	-2.18824285984659	0.555502036713909	0.587026726027802	0.713448174537963	-6.20626939529281
SUGT1	-0.209813664255146	-1.31307430925204	-0.553868793545189	0.588115227288451	0.714373557507218	-6.207189614153
SGTB	0.156855985102209	-0.630790632547736	0.551563080566758	0.589653662078447	0.715398134419809	-6.20848430673831
AK1	0.135710766248061	1.35260808909819	0.551148552532153	0.589930464080062	0.715398134419809	-6.20871652198187
METAP2	-0.0947937258365326	0.0822981705710146	-0.550792527928902	0.590168253152921	0.715398134419809	-6.20891583060322
PLOD2	0.0736045833333312	5.941209375	0.550118831373297	0.59061834914458	0.715398134419809	-6.20929263982238
SLTM	0.148907589244159	-1.34219968145714	0.55008775563694	0.590639115029166	0.715398134419809	-6.20931001031906
CDKN2A	0.169706451303053	-1.25649998823727	0.549661337368123	0.590924100042736	0.715398134419809	-6.20954827166335
AIMP2	-0.189824087706547	-1.21372649374333	-0.549100160473503	0.591299253912726	0.715398197584317	-6.2098615596891
GET3	-0.186868250240137	-0.84252023730965	-0.548681401075159	0.591579278771647	0.715398197584317	-6.21009514060163
SNRNP70	0.11109499162252	0.816072141100854	0.547917597997301	0.592090208239399	0.715619820030353	-6.21052074461243
MSH6	0.191893436825714	-0.83018932355058	0.546190811459884	0.593246129867523	0.716442855666368	-6.21148084511783
PCNA	-0.185836676988354	0.306796704488204	-0.545818670015756	0.593495393384068	0.716442855666368	-6.21168737687696
MINPP1	-0.27522978390821	-1.42420185275315	-0.545430727514636	0.593755297049508	0.716442855666368	-6.21190253429311
COMMD4	0.151950742974339	-1.43161861159767	0.543942488800695	0.594752882881601	0.717250301608733	-6.21272656832674
RMDN1	0.197333664634169	-0.28975536743238	0.542888725665546	0.595459745962415	0.717706448775891	-6.2133087289097
SLC25A11	-0.182314096626907	0.439576838440136	-0.537662792563437	0.598971547763425	0.7213435616698	-6.21617983835601
DNAJC3	0.200337187460557	-0.955755195284417	0.537415464750654	0.59913800807014	0.7213435616698	-6.21631505896878
PSMA4	0.128695458092153	0.808887399455485	0.536924954714201	0.599468207156908	0.7213435616698	-6.2165830570428
CCDC43	0.16760707016668	-0.457589787330128	0.536114925187616	0.600013698329214	0.721602377285795	-6.21702511549218
ATP5PD	-0.0873749190678986	1.55714587529475	-0.533578732405809	0.601723229760275	0.722893132620937	-6.21840505124966
HDAC1	0.159630854167048	-0.480884114644253	0.532912308955599	0.602172838287002	0.722893132620937	-6.21876660800141
PRDX3	0.143128321603458	1.99600935166072	0.532776566512423	0.602264438668951	0.722893132620937	-6.2188401995654
UBXN7	-0.159638398485144	-1.94779124570623	-0.532559482136631	0.602410943850781	0.722893132620937	-6.2189578525146
VAPB	-0.0896873313989434	-0.377474308577539	-0.530537587160126	0.603776325997942	0.723703894094738	-6.22005144413753
UQCRB	0.164428190123063	0.561862614724844	0.530244806910613	0.603974167457227	0.723703894094738	-6.22020947029302
RPL13A	0.1674	1.70553458333333	0.530087205794264	0.604080677167907	0.723703894094738	-6.22029449972706
ESD	-0.11249783975186	0.536658041003007	-0.528150040947967	0.605390610229324	0.724611025613086	-6.22133766064918
SCAF4	0.189125813042615	-0.879947072758338	0.527986254001118	0.60550142936991	0.724611025613086	-6.22142569143799
TP53BP1	0.119785798733992	-1.32050880745499	0.527095323451841	0.606104413829455	0.724935399673346	-6.2219040814228
MIF	-0.152491004047534	5.01911495421236	-0.525036471043662	0.607498987258025	0.726171518977973	-6.22300662198753
DBI	0.140196951129401	1.76838458667581	0.524588103037527	0.60780290141563	0.726171518977973	-6.22324617837091
SNRPA1	-0.121176524277499	-0.770111974583603	-0.523563833911268	0.60849745591492	0.726603851130774	-6.2237926918148
ERH	0.0925447307562433	2.31938667093368	0.516622123669465	0.613214888684248	0.731836785183823	-6.22746945468633
NTPCR	-0.135455860972013	-1.21528082578136	-0.51228140600042	0.616173795878034	0.734966450135241	-6.22974455946313
RPL4	-0.160599099581395	1.70692892243152	-0.511147322018097	0.616948000367203	0.735488227511993	-6.23033592130112
CUL1	-0.216656791005789	-1.34433563182145	-0.509623850577661	0.617988769639337	0.736327044676657	-6.23112833933526
GADD45GIP1	0.124872884187094	0.385648308709803	0.504082513007488	0.621781516630322	0.740442111407101	-6.23399137757938
RAD23B	-0.122776477878992	1.32567857432151	-0.503278750228129	0.622332576623363	0.740694467218216	-6.23440415026408
LSM12	0.173868488803957	-0.783673125927598	0.502555516463882	0.622828626132318	0.740881110824065	-6.23477502413938
CNPY4	0.18880148791629	-0.904470495400869	0.501528896468454	0.623533086645094	0.741209679536527	-6.23530059070688
LASP1	-0.0946748601834361	1.11828689868006	-0.501163948074607	0.623783603932296	0.741209679536527	-6.23548717210466
COPS6	-0.169748303319496	-0.765722906190141	-0.500635426994392	0.624146490355561	0.741237593766474	-6.23575714839192
SMARCB1	-0.263815791467151	-1.79062594320441	-0.498028416089115	0.625937958153682	0.742961141634588	-6.23708482482341
ABI1	0.144574194171753	-1.13129045173609	0.49451027005518	0.628359410046113	0.745430174655465	-6.2388659065409
PTRH2	0.157207904848779	-0.607969659797137	0.492148112113352	0.629987712938141	0.74695611566607	-6.2400549196048
NAE1	0.233656263403821	-1.35205131280772	0.491517069752474	0.630423045813623	0.747021714812627	-6.24037162939135
ABHD14B	0.120284811393281	-0.180584112509733	0.491076409190527	0.630727125510295	0.747021714812627	-6.2405925568636
DTD1	0.186465737914492	-0.882426991150762	0.487175573408465	0.633421926400464	0.749703006321277	-6.24253990929862
HNRNPA2B1	-0.0881463713368216	2.86835336642121	-0.486805966110517	0.63367754105727	0.749703006321277	-6.24272364383769
PPP1R2	0.144856630785451	0.107637371167388	0.484655703887536	0.635165587561311	0.751056655784463	-6.24378988099595
RPA1	0.120954108246541	-1.10083220985986	0.482678960052049	0.636534994183102	0.752268629489121	-6.24476604909352
NFU1	-0.113864674126014	-0.883531634431085	-0.48103913388378	0.63767204202346	0.75272312846394	-6.24557290935105
NAXE	-0.140794916681866	0.0110610240392492	-0.480834670572048	0.637813882181125	0.75272312846394	-6.24567332721347
EIF3K	-0.138286792842212	-0.197254705117389	-0.480502669517228	0.638044228996294	0.75272312846394	-6.24583629455944
CTSD	0.0865448419787126	3.16358549567731	0.479665193043526	0.638625453241381	0.75272312846394	-6.24624689759792
STAT3	-0.176520903556053	-0.121554089031598	-0.479640149842619	0.638642837474213	0.75272312846394	-6.24625916525579
KRT9	-0.240346120440857	0.0140133261896547	-0.478220928296764	0.639628376987572	0.753478088101864	-6.24695337177703
DCPS	-0.110190590829966	-1.16756564428305	-0.476921639405013	0.640531250037432	0.754134905704448	-6.24758716762673
MRPL15	0.0881307348038266	-0.953602890159948	0.475463131150206	0.641545465953781	0.754651480239288	-6.24829664206076
RPL19	0.318804726545572	1.81204138305296	0.475296938235511	0.641661080038625	0.754651480239288	-6.24837735113334
NUDC	-0.0990545853480105	0.261297593771961	-0.474306691778584	0.642350156011001	0.755055296409057	-6.24885768285442
RTCA	-0.106187866930622	0.102854518359708	-0.471642944240405	0.644205449456945	0.756828779781586	-6.25014495168103
SERPINH1	-0.0923242028559063	2.41994599926383	-0.469591061481986	0.645636255523778	0.758101925840824	-6.25113174445973
ERLIN1	-0.101450849383842	0.581985370536284	-0.465310417878881	0.648625877437476	0.761203071640756	-6.25317696857263
UFC1	0.133579718629468	-0.854003021832726	0.463847063632405	0.649649333247071	0.761994706665737	-6.25387197094229
MT.CO2	0.227854684263419	-0.290664655351134	0.463000448403884	0.650241782129861	0.762280221240803	-6.25427309106488
GPX4	0.173939609999425	-0.922798560229742	0.461441883274848	0.651333082695304	0.763149920926257	-6.25500966899167
SMC3	0.202630563603124	-1.04186415643938	0.460364834891148	0.652087710765211	0.763205344463097	-6.25551727412539
ARL6IP1	0.0781798586519331	-0.349791991620305	0.45991319035598	0.652404270431575	0.763205344463097	-6.25572978842194
RCN1	0.0936520425415191	2.76051104176021	0.45932035172113	0.652819898830553	0.763205344463097	-6.25600843217373
RTRAF	-0.177490742417854	0.732686947830793	-0.459185446450649	0.652914495127817	0.763205344463097	-6.25607179111885
OLA1	-0.21931150340898	0.890958970517732	-0.4588814944112	0.653127650550151	0.763205344463097	-6.25621447754399
HPRT1	0.143601441645874	0.642662995830493	0.458372244565768	0.653484847383768	0.763214388602219	-6.2564533329034
MTDH	0.182896468309151	-0.323140083957579	0.454867544262119	0.655945485432691	0.765633211918423	-6.2580901723682
NIFK	-0.193799423246881	-1.15437282170905	-0.454424217720366	0.65625703878722	0.765633211918423	-6.25829635504721
PARK7	0.0838924915513289	1.46118682940477	0.451934474312466	0.658007965319455	0.767266095172286	-6.25945065942834
HPCAL1	-0.106657772624236	-0.933375258651396	-0.450944217114814	0.658704947565967	0.76752450791192	-6.25990805398491
PSMA2	-0.0715911111111108	1.75586861111111	-0.45062109955743	0.658932441545261	0.76752450791192	-6.26005708936127
FUBP1	0.105928976727087	0.196650157741704	0.449054375716734	0.660036003173805	0.768400123097862	-6.26077825633335
MCM5	0.0688573123446607	-0.385349605878663	0.448461143512287	0.660454075163439	0.768477197739451	-6.26105068558023
SMARCA5	0.158649847390299	-1.3799836298183	0.447351599113323	0.661236325598396	0.768977707724653	-6.26155928070392
RAB18	-0.0968620913485927	-0.694173005734202	-0.446568091122736	0.661788960753031	0.76921079844844	-6.26191768894585
RPS5	0.10979345656921	2.20688854949317	0.443937892381129	0.663645620294748	0.770933400012497	-6.26311638139137
NUTF2	0.193106962621777	-0.224561126393646	0.443468818690858	0.663976980505269	0.770933400012497	-6.26332943462408
PDIA5	-0.298807216820831	-1.35671161049976	-0.442306005290643	0.664798721540577	0.771477368674081	-6.26385663986554
TBCB	-0.137671975252864	-0.432366666173055	-0.440940810745243	0.665764050997779	0.772187300785528	-6.26447388406633
MAGOHB	-0.164958306342018	-0.319614151669699	-0.4389909192189	0.667143882832802	0.773376985194713	-6.26535226783346
TIMM8A	0.0736744286695755	0.181168240989079	0.438021579094426	0.667830296116333	0.773378118300931	-6.26578752497853
TMEM14C	-0.238043305487627	-1.31798291540698	-0.437989408724251	0.667853082012617	0.773378118300931	-6.26580195420072
ARPP19	0.0893027279039442	-0.781839604230969	0.434587620168746	0.670264436912223	0.775375455786671	-6.26732192074881
CSNK2A1	0.131007576576682	-1.08436808193472	0.434554489931609	0.670287939800932	0.775375455786671	-6.26733666707767
DAP3	-0.128616356100768	-0.978979866887594	-0.432418800148715	0.671803769851627	0.775841569136154	-6.26828495693278
ARPC5L	0.201515087244235	-0.113698881076579	0.431780608603805	0.672257020646672	0.775841569136154	-6.26856744416813
DYNLT3	0.0938366633922336	-0.588804158078335	0.431580079874509	0.672399465628464	0.775841569136154	-6.26865612172646
TYMP	-0.137557459663933	-0.593270410446043	-0.431569971492256	0.672406646432027	0.775841569136154	-6.26866059078025
ISCU	-0.0616318464365981	-0.653316841674284	-0.431484909253317	0.672467074347408	0.775841569136154	-6.26869819391912
STX12	-0.145982238589372	-1.17425595347434	-0.430858046371365	0.67291246770299	0.775945527699752	-6.26897508617093
PSMB5	-0.0814638910912828	1.02466541556547	-0.42996317305187	0.673548505586729	0.776269095620799	-6.26936968220885
LUC7L2	0.222792185656222	-0.361638069109718	0.42824826020814	0.674768114317022	0.776928422088245	-6.2701236428938
VTA1	-0.274629457264864	-0.992815033056033	-0.427878988337215	0.675030856315004	0.776928422088245	-6.27028560899767
CYB5R3	-0.0996175149962069	1.9340199925019	-0.427477561224024	0.675316526927934	0.776928422088245	-6.27046152426137
AKR1B10	-0.0794579532989022	-1.84298522858135	-0.427158623567091	0.675543531843213	0.776928422088245	-6.27060117591941
PSMD7	0.0789883456176	1.21892374385787	0.424837045032531	0.677196905595767	0.778420022011135	-6.2716146533391
MCM7	0.182120295236202	-0.538648652498492	0.420340940467775	0.680403817960941	0.781067844184254	-6.27356210164016
MEMO1	-0.113028483388631	-1.48100368858816	-0.419906553823466	0.680713990877669	0.781067844184254	-6.27374918214046
OTUB1	-0.141374222176787	0.325137466232784	-0.419500532007666	0.681003963979691	0.781067844184254	-6.27392387598018
GNPNAT1	0.272262698148657	0.314228741433738	0.41942991884754	0.68105439988985	0.781067844184254	-6.2739542409808
COL6A3	-0.0869537499999999	1.59731854166667	-0.418922135248736	0.681417134090648	0.781067844184254	-6.27417245074596
VPS29	-0.170686027215048	0.183771275214332	-0.418601523165111	0.681646204677284	0.781067844184254	-6.27431009453904
CDC37	-0.143660262708809	0.401125481829805	-0.417391598057282	0.682510963061971	0.78164863310296	-6.27482860839499
DRG1	-0.214630172622002	-0.708213098821478	-0.415504389524452	0.68386071062931	0.782501208917034	-6.2756344491273
UBL4A	0.116253834179981	-1.45289928466998	0.415348880974424	0.683971981603762	0.782501208917034	-6.27570069260014
U2SURP	-0.105833013986404	-1.56074797497514	-0.414116020179844	0.684854398554114	0.783100526933082	-6.27622500979807
HIGD1A	0.182045737683882	-0.0532130338460184	0.41241456432472	0.686072992918151	0.784062633757966	-6.27694611511078
HSPBP1	-0.125082936380306	-1.59704414265648	-0.411866316462404	0.686465844484456	0.784062633757966	-6.27717785435596
TWF1	0.121977369421219	-0.279856269033873	0.411438017895547	0.68677281061309	0.784062633757966	-6.27735868278341
CUL4A	0.09494890530809	-1.49790765556419	0.408630237327311	0.688786590298944	0.785950842848952	-6.27853958337048
CBFB	-0.208559462400855	-1.14233983987315	-0.407823075598999	0.689365950776035	0.786201167882433	-6.27887759936947
NOL9	0.131611964945031	-1.69490573975306	0.407053212599056	0.689918727003388	0.786420928901566	-6.27919938754937
TPT1	0.0683026525157554	2.38525796087655	0.405950026301302	0.690711154814996	0.786758005226274	-6.27965946329915
CD2BP2	-0.0907779700257545	-0.876191951228175	-0.405638611121917	0.690934914846151	0.786758005226274	-6.27978911597345
PSMB8	0.107639101100966	-0.784726801158632	0.404109118341121	0.692034329207085	0.787410527043262	-6.2804244844468
APRT	0.0899504817174623	0.826850175807936	0.403607656561716	0.692394941358007	0.787410527043262	-6.28063228681987
PSMC4	-0.0842530887289422	0.628193211031138	-0.40333705251095	0.692589570718913	0.787410527043262	-6.2807443185763
CCND1	-0.0559267953275958	-0.474164829841848	-0.400817436520269	0.694402856738195	0.789061310674411	-6.28178393028729
CISD2	-0.0859778353184169	-1.02306314006865	-0.398902745928035	0.695782093458105	0.790213626065613	-6.28256968727701
WBP11	0.0922832125341347	-1.42048020837334	0.398405345869847	0.696140575343516	0.790213626065613	-6.28277321005058
PSMA6	0.131650462623711	1.25041351549336	0.397339429711612	0.696909046160481	0.790674990552982	-6.28320851824829
RAB7A	-0.105420721638506	1.28157547251408	-0.396585953018215	0.697452471897015	0.790880684643344	-6.2835155417263
UQCRFS1	0.098434683576137	1.45135224154526	0.387386984222627	0.704100760794359	0.798005221367349	-6.28721792609977
ZMPSTE24	-0.13952984260055	-1.40922592228672	-0.384795063189422	0.705978553023951	0.799328476650472	-6.28824576110437
GNG5	0.131761219075472	-1.37788460508895	0.384765076836511	0.706000289129469	0.799328476650472	-6.2882576127611
PSMD3	-0.067992446147084	0.286122537955837	-0.38324957755991	0.707099169197334	0.800018141170099	-6.28885541318445
TOP1	-0.0991096979096561	-0.429990160002106	-0.382770585153945	0.70744662454444	0.800018141170099	-6.28904387491953
PPIF	0.135364414358233	-0.0382442513501455	0.382409831204962	0.707708355650472	0.800018141170099	-6.28918566280164
MRRF	0.0769382064887547	-1.22710456176562	0.38024491799307	0.709279826658067	0.80137979380301	-6.29003379212333
MRPS35	-0.110593424277641	-0.623242038753956	-0.377420407481865	0.71133214579156	0.803283043644657	-6.29113323361293
LAMB1	0.132945225424311	-1.49477001819366	0.37444429850932	0.713497124956937	0.804996071835433	-6.292282992874
WDR12	0.0702368689241232	-0.732392859592528	0.374321841567187	0.713586261480493	0.804996071835433	-6.29233011051971
TBL2	-0.102827263086293	-1.04252005299883	-0.371986441123641	0.715287028286886	0.80649812585367	-6.2932258085648
RBM10	-0.0967971465180954	-1.92997958289469	-0.370626317650003	0.716278266650751	0.807199037340165	-6.29374492504243
TPD52L2	-0.0861956944444442	1.53335979166667	-0.365070132532388	0.720333014257688	0.811349821113352	-6.29584617320077
ACOT13	-0.103010570217526	0.557301513220427	-0.361025134244211	0.723290432523168	0.81426098176835	-6.29735632741555
JPT2	-0.0779648637706557	-0.814010732262647	-0.359387843003353	0.724488809085708	0.815055790024747	-6.29796289577199
DCTD	0.214647405970882	0.232594609541094	0.359040914012153	0.724742831606254	0.815055790024747	-6.29809107522982
USP15	-0.0863024393508479	-0.973925547004766	-0.355033816077697	0.727679264728462	0.81793696045649	-6.29956276175983
PPA1	-0.0735708888212284	1.45582261114494	-0.353459332603704	0.728834273529537	0.818479613190701	-6.30013658253775
RAB6A	-0.143226081485283	0.245564404429947	-0.353354010132033	0.728911560282012	0.818479613190701	-6.30017487792704
HBA2	0.103319328094014	3.78365061373077	0.352188239264578	0.729767218819193	0.81864866850099	-6.30059800483927
PRMT5	-0.130125508305172	-1.25975025872759	-0.352127523151021	0.729811793759811	0.81864866850099	-6.30062000465441
DDB1	-0.0650030923040817	-0.34712303700402	-0.348998680464626	0.732110208128998	0.820437195036052	-6.30174866117367
GSTP1	-0.0822216021758912	4.38868253224539	-0.348620672385721	0.732388069467302	0.820437195036052	-6.30188434842947
ACSL3	0.118288510612499	-0.241977183057756	0.348423241522339	0.732533209853618	0.820437195036052	-6.30195515943817
GAA	-0.0787176780463699	0.960607537581437	-0.347204627665291	0.733429302299213	0.820677602269932	-6.30239135752368
HSD17B12	-0.108691628156095	-0.563871397162357	-0.347106735818885	0.73350130330513	0.820677602269932	-6.30242633234232
FEN1	-0.103884137421968	-0.894146745705281	-0.346598495815562	0.733875163568304	0.820677602269932	-6.30260776059856
ARF1	0.136034583333334	2.12831201388889	0.343829304431496	0.735913399332262	0.822535754422549	-6.30359169693443
GSTM3	-0.0897089976882468	0.942848079188227	-0.34145418638803	0.737663222090229	0.82406980923021	-6.3044294294708
COMMD3	0.0821131277461812	-0.948028449939083	0.339402515493563	0.739175963670009	0.82510285741129	-6.3051484803331
MCM3	0.0848831065115554	-1.10860579448773	0.339095593555715	0.739402360134344	0.82510285741129	-6.30525568096233
CBX5	0.105032901024883	-0.52738446331332	0.338663222603684	0.739721334620561	0.82510285741129	-6.30540653610422
HYPK	0.0749261871035609	0.420977721678385	0.338036751460208	0.74018359117863	0.825197020487048	-6.30562477725207
P3H3	-0.104338887047597	-0.804823294036122	-0.336667703793069	0.741194136588648	0.825902037913065	-6.30610032286458
MAP7D1	0.0695285804548004	-1.03456667331037	0.331656385396224	0.744897380568142	0.829569227282909	-6.30782482822202
RPP30	-0.112933200157805	-1.52411679242047	-0.331186592356541	0.745244882751405	0.829569227282909	-6.30798518920493
DNPH1	-0.0754794032848209	-0.453096331800891	-0.329766978176543	0.746295308411097	0.830315310020293	-6.30846840585037
TMSB4X	0.133215555555555	5.506455	0.327324207733947	0.748104026255328	0.831903866263562	-6.30929510567243
MRPL11	0.0775750434304661	-1.19348730329151	0.324646048788015	0.750088798483612	0.833686481368046	-6.31019451003925
CTSA	0.0915047844534104	2.28002100333782	0.324063104951472	0.750521058962372	0.83370193396617	-6.31038931505306
OAT	-0.100483668655171	0.494626290658932	-0.323570283160661	0.750886560382146	0.83370193396617	-6.31055373450689
COPS7A	0.120117397767225	-0.736609207235314	0.323083159550237	0.751247896540944	0.83370193396617	-6.31071601060415
SHMT2	-0.119544873436884	-0.058752359395812	-0.32143530106916	0.752470683921736	0.8346348266557	-6.31126317791461
NUP155	0.067121900151028	-0.305956728071197	0.320528988638493	0.753143503074321	0.834770792567075	-6.31156294148668
NAGK	-0.0900059731167843	-0.1921604805327	-0.320240506621362	0.753357707028253	0.834770792567075	-6.31165818213988
SMU1	0.0886891280851057	-1.20956059558701	0.319245471585233	0.754096702517715	0.835165922058159	-6.31198603861685
CSRP2	0.0730357708149043	0.163587202460324	0.318243886359314	0.754840814426587	0.835266104886309	-6.31231503774295
ETHE1	0.0969621966768492	-0.638794279379569	0.318094182302471	0.754952056339548	0.835266104886309	-6.31236412475645
NIP7	0.067036164497291	-1.3093999459955	0.316798310294371	0.755915226163364	0.835653988640815	-6.31278808145157
HUWE1	0.0673757497987331	-0.513802492095033	0.316592958543428	0.756067894484547	0.835653988640815	-6.31285510760185
NDUFS2	-0.110930066637172	-0.782911111415557	-0.315208749664578	0.757097256242429	0.836368440886933	-6.31330579105147
UBLCP1	-0.0838661204535423	-1.69509665927724	-0.313721592479815	0.758203706565142	0.837167287734211	-6.31378782356371
HMBS	-0.0829268897836415	-0.842102900063067	-0.312295709361448	0.75926508363031	0.837915584966446	-6.31424788431067
RBM15	0.0984501804291158	-1.67683929796511	0.306099723953488	0.763882960199378	0.842586053068404	-6.31622300649219
SNX5	0.207560596457844	-0.221508396951719	0.304166765040734	0.765325510678557	0.843422720637516	-6.31683119225091
SUN2	-0.107083750815386	-0.945483680619346	-0.304048443113409	0.765413842629834	0.843422720637516	-6.31686829753783
SNRPC	-0.0555457310325411	-0.318352905229951	-0.303237627232861	0.766019239191949	0.843664154510952	-6.3171221828049
SNX6	-0.0773388386349612	-0.466794276380322	-0.302320974651541	0.76670384927196	0.843992543755021	-6.31740840211637
CISD1	0.0683051180839497	-1.16986626385099	0.300418851439992	0.768125109300026	0.845131102625318	-6.31799959963894
NDUFA12	-0.0764075490055297	-0.307662205280493	-0.298888181087235	0.769269447970215	0.845963985079028	-6.31847267110423
CLNS1A	0.160937397690733	0.362239379994346	0.295722226585419	0.77163809783861	0.848141724046061	-6.31944357402628
ARF6	-0.100332563563904	-0.421922392023055	-0.294293389101301	0.772707874585448	0.848890341093872	-6.3198784112966
RCN3	-0.0765746926450357	2.00635210078736	-0.293520236174008	0.773286936986431	0.849099381789022	-6.32011283707538
CYC1	-0.0720139909675277	-0.0226569836067826	-0.292645146967612	0.773942514302335	0.849392186550904	-6.32037743573654
DNAJC11	-0.0733086105952737	-0.881861262357646	-0.29112462738695	0.775082043028017	0.850215561011145	-6.32083533531864
RAB3B	0.0843037119721297	-0.317253630473747	0.289960464392007	0.775954868671799	0.850745699387154	-6.3211843262439
XRCC6	0.0538988267937723	2.17263024673022	0.288038085667165	0.777396848019205	0.851559874968819	-6.32175758899754
EIF2AK2	-0.127047602667099	1.2623710547003	-0.287930884113732	0.777477285113473	0.851559874968819	-6.32178944609307
IRF2BPL	-0.0502470739212476	-1.97472160704345	-0.285134122328288	0.779576723740609	0.853411278496037	-6.32261641828871
NMES1	-0.127968369527935	-0.970484363469908	-0.284324742527819	0.780184631879398	0.853411278496037	-6.32285425446457
TOMM34	0.0763932095793153	0.179207105408076	0.28411805877263	0.780339891555213	0.853411278496037	-6.32291488133914
HNRNPK	0.0543995833333331	3.45749423611111	0.283346788160287	0.78091935122734	0.853617549089345	-6.32314073458074
SLC1A5	0.104774783287667	-0.721196613067138	0.276931210853697	0.785744594999035	0.858311642077723	-6.32499589619643
[truncated: 185 more rows]
